# Supplementary material for: trans-Bis(1-cyclo­hexyl­pyrrolidin-2-one)dinitratopalladium(II)
Source: Acta Crystallogr Sect E Struct Rep Online. 2009 Nov 7;65(Pt 12):m1533–4. doi: 10.1107/S1600536809045930 (PMC2971949; doi:10.1107/S1600536809045930)
Supplement: Supplementary file 1 [file e-65-m1533-sup1.cif]

##############################################################################
###                                                                        ###
###        Electronic paper (Acta Crystallographica Section E)             ###
###                                                                        ###
##############################################################################
#                                                                            #
# This CIF contains the data in a paper accepted for publication in Acta     #
# Crystallographica Section E. It conforms to the requirements of Notes      #
# for Authors for Section E, and has been peer reviewed under the auspices   #
# of the IUCr Commission on Journals.                                        #
#                                                                            #
# Full details of the Crystallographic Information File format               #
# are given in the paper "The Crystallographic Information File (CIF):       #
# a New Standard Archive File for Crystallography" by S. R. Hall, F. H.      #
# Allen and I. D. Brown [Acta Cryst. (1991), A47, 655-685].                  #
#                                                                            #
# The current version of the core CIF dictionary is obtainable from          #
# ftp://ftp.iucr.org/pub/cif_core.dic. The current version number is 2.4.    #
#                                                                            #
# Software is freely available for graphical display of the structure(s) in  #
# this CIF.  For information consult the CIF home page http://www.iucr.org/  #
# cif/home.html                                                              #
#                                                                            #
# This file may be used for bona fide research purposes within the           #
# scientific community so long as proper attribution is given to the journal # 
# article from which it was obtained.                                        #
#                                                                            #
##############################################################################
                                             
data_global
_audit_creation_method     'by CrystalStructure 3.8'
_journal_date_recd_electronic     2009-10-26
_journal_date_accepted     2009-11-02
_journal_name_full     'Acta Crystallographica, Section E'
_journal_year     2009
_journal_volume     65
_journal_issue     12
_journal_page_first     m1533
_journal_page_last     m1534
_journal_paper_category     QM
_journal_coeditor_code     BR2124
_publ_contact_author_name     'Professor Y. Ikeda'
_publ_contact_author_address
;
Research Laboratory for Nuclear Reactors
Tokyo Institute of Technology
2-12-1-N1-34 Ookayama, Meguro-ku
Tokyo 152-8550
;
_publ_contact_author_email     yikeda@nr.titech.ac.jp
_publ_contact_author_fax     '+81-3-5734-3061'
_publ_contact_author_phone     '+81-3-5734-3061'
_publ_section_title
;
<i>trans</i>-Bis(1-cyclohexylpyrrolidin-2-one)dinitratopalladium(II)
;
loop_
    _publ_author_name
    _publ_author_address
    'Yuya Takahashi'
;
Research Laboratory for Nuclear Reactors
Tokyo Institute of Technology
2-12-1-N1-34 Ookayama, Meguro-ku
Tokyo 152-8550
Japan
;
    'Yasuhisa Ikeda'
;
Research Laboratory for Nuclear Reactors
Tokyo Institute of Technology
2-12-1-N1-34 Ookayama, Meguro-ku
Tokyo 152-8550
Japan
;
data_I
_chemical_name_systematic
;
<i>trans</i>-Bis(1-cyclohexylpyrrolidin-2-one)dinitratopalladium(II)
;
_chemical_formula_moiety     'C20 H34 N4 O8 Pd1'
_chemical_formula_sum     'C20 H34 N4 O8 Pd1'
_chemical_formula_iupac     '[Pd (N O3)2 (C10 H17 N O)2]'
_chemical_formula_weight     564.91
_chemical_melting_point     ?
_symmetry_cell_setting     triclinic
_symmetry_space_group_name_H-M     'P -1'
_symmetry_space_group_name_Hall     '-P 1'
loop_
    _symmetry_equiv_pos_site_id
    _symmetry_equiv_pos_as_xyz
    1 '+X,+Y,+Z'
    2 '-X,-Y,-Z'
_cell_length_a     7.6431(5)
_cell_length_b     9.8892(8)
_cell_length_c     10.1118(7)
_cell_angle_alpha     60.8650(19)
_cell_angle_beta     66.057(2)
_cell_angle_gamma     68.845(2)
_cell_volume     597.24(7)
_cell_formula_units_Z     1
_cell_measurement_reflns_used     5845
_cell_measurement_theta_min     3.3
_cell_measurement_theta_max     27.5
_cell_measurement_temperature     173.1
_exptl_crystal_description     'platelet'
_exptl_crystal_colour     'brown'
_exptl_crystal_size_max     0.78
_exptl_crystal_size_mid     0.41
_exptl_crystal_size_min     0.07
_exptl_crystal_density_diffrn     1.571
_exptl_crystal_density_meas     ?
_exptl_crystal_density_method     'not measured'
_exptl_crystal_F_000     292.00
_exptl_absorpt_coefficient_mu     0.829
_exptl_absorpt_correction_type     numerical
_exptl_absorpt_process_details
;
(ABSCOR; Higashi, 1999)
;
_exptl_absorpt_correction_T_min     0.754
_exptl_absorpt_correction_T_max     0.943
_diffrn_ambient_temperature     173.1
_diffrn_radiation_type     'Mo K\a'
_diffrn_radiation_wavelength     0.71075
_diffrn_measurement_device_type     'Rigaku R-AXIS RAPID'
_diffrn_measurement_method     \w
_diffrn_detector_area_resol_mean     10.00
_diffrn_reflns_number     5836
_diffrn_reflns_av_R_equivalents     0.021
_diffrn_reflns_theta_max     27.47
_diffrn_reflns_theta_full     27.47
_diffrn_measured_fraction_theta_max     0.991
_diffrn_measured_fraction_theta_full     0.991
_diffrn_reflns_limit_h_min     -9
_diffrn_reflns_limit_h_max     9
_diffrn_reflns_limit_k_min     -12
_diffrn_reflns_limit_k_max     12
_diffrn_reflns_limit_l_min     -11
_diffrn_reflns_limit_l_max     13
_refine_special_details
;
;
_reflns_number_total     2696
_reflns_number_gt     2662
_reflns_threshold_expression     F^2^>2\s(F^2^)
_refine_ls_structure_factor_coef     Fsqd
_refine_ls_R_factor_gt     0.0195
_refine_ls_wR_factor_ref     0.0518
_refine_ls_goodness_of_fit_ref     1.072
_refine_ls_number_reflns     2696
_refine_ls_number_parameters     152
_refine_ls_hydrogen_treatment     constr
_refine_ls_weighting_scheme     calc
_refine_ls_weighting_details
            'w = 1/[\s^2^(Fo^2^)+(0.0294P)^2^+0.1351P] where P=(Fo^2^+2Fc^2^)/3'
_atom_sites_solution_hydrogens     geom
_atom_sites_solution_primary     direct
_atom_sites_solution_secondary     difmap
_refine_ls_shift/su_max     0.0010
_refine_diff_density_max     0.32
_refine_diff_density_min     -0.93
_refine_ls_extinction_method     none
_refine_ls_extinction_coef     ?
loop_
    _atom_type_symbol
    _atom_type_description
    _atom_type_scat_dispersion_real
    _atom_type_scat_dispersion_imag
    _atom_type_scat_source
    'Pd' 'Pd' -0.999 1.007
;
International Tables for Crystallography
(1992, Vol. C, Tables 4.2.6.8 and 6.1.1.4)
;
    'C' 'C' 0.003 0.002
;
International Tables for Crystallography
(1992, Vol. C, Tables 4.2.6.8 and 6.1.1.4)
;
    'H' 'H' 0.000 0.000
;
International Tables for Crystallography
(1992, Vol. C, Table 6.1.1.4)
;
    'N' 'N' 0.006 0.003
;
International Tables for Crystallography
(1992, Vol. C, Tables 4.2.6.8 and 6.1.1.4)
;
    'O' 'O' 0.011 0.006
;
International Tables for Crystallography
(1992, Vol. C, Tables 4.2.6.8 and 6.1.1.4)
;
_computing_data_collection     'PROCESS-AUTO (Rigaku, 1998)'
_computing_cell_refinement     'PROCESS-AUTO (Rigaku, 1998)'
_computing_data_reduction     'CrystalStructure (Rigaku/MSC, 2006)'
_computing_structure_solution
;
SIR92 (Altomare <i>et al.</i>, 1994) and DIRDIF99 (Beurskens <i>et
al.</i>,
1999)
;
_computing_structure_refinement     'SHELXL97 (Sheldrick, 2008)'
_computing_molecular_graphics     'ORTEP-3 (Farrugia, 1997)'
_computing_publication_material     'CrystalStructure (Rigaku/MSC, 2006)'
loop_
    _atom_site_type_symbol
    _atom_site_label
    _atom_site_fract_x
    _atom_site_fract_y
    _atom_site_fract_z
    _atom_site_U_iso_or_equiv
    _atom_site_adp_type
    _atom_site_calc_flag
    _atom_site_refinement_flags
    _atom_site_occupancy
    _atom_site_disorder_assembly
    _atom_site_disorder_group
    Pd Pd(1) 1.0000 1.0000 0.0000 0.02155(5) Uani d S 1.00 . .
    O O(1) 0.92669(15) 0.93354(13) 0.23446(12) 0.0268(2) Uani d . 1.00 . .
    O O(2) 1.18410(17) 1.12278(13) -0.03171(13) 0.0308(2) Uani d . 1.00 . .
    O O(3) 0.98979(19) 1.33981(14) -0.14453(18) 0.0454(3) Uani d . 1.00 . .
    O O(4) 1.25913(19) 1.34980(16) -0.12849(17) 0.0447(3) Uani d . 1.00 . .
    N N(1) 1.14168(19) 1.27768(16) -0.10479(15) 0.0289(2) Uani d . 1.00 . .
    N N(2) 0.99744(17) 0.78446(13) 0.46810(13) 0.0201(2) Uani d . 1.00 . .
    C C(1) 1.04947(19) 0.84244(15) 0.31243(15) 0.0200(2) Uani d . 1.00 . .
    C C(2) 1.2637(2) 0.78476(17) 0.24741(16) 0.0246(2) Uani d . 1.00 . .
    C C(3) 1.3405(2) 0.70029(19) 0.39282(17) 0.0283(3) Uani d . 1.00 . .
    C C(4) 1.1591(2) 0.6721(2) 0.53523(17) 0.0308(3) Uani d . 1.00 . .
    C C(5) 0.79357(19) 0.80910(15) 0.56480(15) 0.0197(2) Uani d . 1.00 . .
    C C(6) 0.7016(2) 0.67022(18) 0.61976(19) 0.0284(3) Uani d . 1.00 . .
    C C(7) 0.4882(2) 0.6965(2) 0.7192(2) 0.0320(3) Uani d . 1.00 . .
    C C(8) 0.4713(2) 0.7307(2) 0.85611(18) 0.0331(3) Uani d . 1.00 . .
    C C(9) 0.5632(2) 0.8697(2) 0.79808(19) 0.0329(3) Uani d . 1.00 . .
    C C(10) 0.7782(2) 0.8389(2) 0.70401(18) 0.0288(3) Uani d . 1.00 . .
    H H(1) 1.4309 0.5987 0.3943 0.034 Uiso c R 1.00 . .
    H H(2) 1.4106 0.7671 0.3930 0.034 Uiso c R 1.00 . .
    H H(3) 0.7185 0.9056 0.4966 0.024 Uiso c R 1.00 . .
    H H(4) 1.1427 0.5617 0.5814 0.037 Uiso c R 1.00 . .
    H H(5) 1.1670 0.6947 0.6176 0.037 Uiso c R 1.00 . .
    H H(6) 0.8353 0.9314 0.6650 0.035 Uiso c R 1.00 . .
    H H(7) 0.8527 0.7458 0.7733 0.035 Uiso c R 1.00 . .
    H H(8) 0.5543 0.8869 0.8894 0.040 Uiso c R 1.00 . .
    H H(9) 0.4907 0.9666 0.7304 0.040 Uiso c R 1.00 . .
    H H(10) 0.3316 0.7544 0.9134 0.040 Uiso c R 1.00 . .
    H H(11) 0.5371 0.6359 0.9307 0.040 Uiso c R 1.00 . .
    H H(12) 0.4091 0.7865 0.6515 0.038 Uiso c R 1.00 . .
    H H(13) 0.4353 0.6011 0.7612 0.038 Uiso c R 1.00 . .
    H H(14) 1.3286 0.8742 0.1665 0.030 Uiso c R 1.00 . .
    H H(15) 1.2847 0.7108 0.2003 0.030 Uiso c R 1.00 . .
    H H(16) 0.7772 0.5718 0.6833 0.034 Uiso c R 1.00 . .
    H H(17) 0.7068 0.6578 0.5268 0.034 Uiso c R 1.00 . .
loop_
    _atom_site_aniso_label
    _atom_site_aniso_U_11
    _atom_site_aniso_U_22
    _atom_site_aniso_U_33
    _atom_site_aniso_U_12
    _atom_site_aniso_U_13
    _atom_site_aniso_U_23
    Pd(1) 0.02369(9) 0.02268(9) 0.01332(8) -0.00108(5) -0.00923(5) -0.00290(6)
    O(1) 0.0252(5) 0.0317(5) 0.0153(4) 0.0013(4) -0.0097(3) -0.0052(4)
    O(2) 0.0337(5) 0.0282(5) 0.0285(5) -0.0043(4) -0.0169(4) -0.0047(4)
    O(3) 0.0352(6) 0.0284(5) 0.0613(8) -0.0068(4) -0.0266(6) 0.0010(5)
    O(4) 0.0404(7) 0.0437(7) 0.0463(7) -0.0220(5) -0.0156(5) -0.0031(6)
    N(1) 0.0270(6) 0.0299(6) 0.0209(5) -0.0104(4) -0.0063(4) -0.0008(4)
    N(2) 0.0224(5) 0.0203(5) 0.0152(5) -0.0035(4) -0.0084(4) -0.0035(4)
    C(1) 0.0242(6) 0.0195(5) 0.0162(5) -0.0047(4) -0.0083(4) -0.0049(4)
    C(2) 0.0229(6) 0.0275(6) 0.0181(6) -0.0022(5) -0.0075(5) -0.0059(5)
    C(3) 0.0241(7) 0.0327(7) 0.0221(6) -0.0021(5) -0.0110(5) -0.0055(5)
    C(4) 0.0262(7) 0.0367(7) 0.0188(6) -0.0018(5) -0.0123(5) -0.0017(5)
    C(5) 0.0228(6) 0.0197(5) 0.0151(5) -0.0050(4) -0.0067(4) -0.0042(4)
    C(6) 0.0278(7) 0.0286(7) 0.0356(8) -0.0083(5) -0.0092(5) -0.0160(6)
    C(7) 0.0262(7) 0.0341(7) 0.0388(8) -0.0127(5) -0.0082(6) -0.0132(6)
    C(8) 0.0292(7) 0.0403(8) 0.0232(7) -0.0150(6) -0.0022(5) -0.0064(6)
    C(9) 0.0331(8) 0.0436(8) 0.0268(7) -0.0137(6) -0.0004(6) -0.0199(7)
    C(10) 0.0311(7) 0.0397(8) 0.0242(7) -0.0169(6) -0.0014(5) -0.0174(6)
loop_
    _geom_bond_atom_site_label_1
    _geom_bond_atom_site_label_2
    _geom_bond_site_symmetry_1
    _geom_bond_site_symmetry_2
    _geom_bond_distance
    _geom_bond_publ_flag
    Pd(1) O(1) . . 2.0092(11) yes
    Pd(1) O(1) . 2_775 2.0092(11) no
    Pd(1) O(2) . . 2.0112(15) yes
    Pd(1) O(2) . 2_775 2.0112(15) no
    O(1) C(1) . . 1.2699(17) no
    O(2) N(1) . . 1.3158(16) no
    O(3) N(1) . . 1.229(2) no
    O(4) N(1) . . 1.222(2) no
    N(2) C(1) . . 1.3200(17) no
    N(2) C(4) . . 1.4754(19) no
    N(2) C(5) . . 1.4713(15) no
    C(1) C(2) . . 1.5020(17) no
    C(2) C(3) . . 1.535(2) no
    C(3) C(4) . . 1.5304(18) no
    C(5) C(6) . . 1.525(2) no
    C(5) C(10) . . 1.525(2) no
    C(6) C(7) . . 1.5351(19) no
    C(7) C(8) . . 1.525(3) no
    C(8) C(9) . . 1.518(3) no
    C(9) C(10) . . 1.533(2) no
    C(2) H(14) . . 0.990 no
    C(2) H(15) . . 0.990 no
    C(3) H(1) . . 0.990 no
    C(3) H(2) . . 0.990 no
    C(4) H(4) . . 0.990 no
    C(4) H(5) . . 0.990 no
    C(5) H(3) . . 1.000 no
    C(6) H(16) . . 0.990 no
    C(6) H(17) . . 0.990 no
    C(7) H(12) . . 0.990 no
    C(7) H(13) . . 0.990 no
    C(8) H(10) . . 0.990 no
    C(8) H(11) . . 0.990 no
    C(9) H(8) . . 0.990 no
    C(9) H(9) . . 0.990 no
    C(10) H(6) . . 0.990 no
    C(10) H(7) . . 0.990 no
loop_
    _geom_angle_atom_site_label_1
    _geom_angle_atom_site_label_2
    _geom_angle_atom_site_label_3
    _geom_angle_site_symmetry_1
    _geom_angle_site_symmetry_2
    _geom_angle_site_symmetry_3
    _geom_angle
    _geom_angle_publ_flag
    O(1) Pd(1) O(1) . . 2_775 180.00(7) no
    O(1) Pd(1) O(2) . . . 89.93(5) no
    O(1) Pd(1) O(2) . . 2_775 90.07(5) no
    O(1) Pd(1) O(2) 2_775 . . 90.07(5) no
    O(1) Pd(1) O(2) 2_775 . 2_775 89.93(5) no
    O(2) Pd(1) O(2) . . 2_775 180.00(6) no
    Pd(1) O(1) C(1) . . . 121.33(8) no
    Pd(1) O(2) N(1) . . . 117.47(11) no
    O(2) N(1) O(3) . . . 118.89(17) no
    O(2) N(1) O(4) . . . 116.54(14) no
    O(3) N(1) O(4) . . . 124.58(13) no
    C(1) N(2) C(4) . . . 112.87(10) no
    C(1) N(2) C(5) . . . 123.33(12) no
    C(4) N(2) C(5) . . . 123.11(10) no
    O(1) C(1) N(2) . . . 121.72(11) no
    O(1) C(1) C(2) . . . 127.06(11) no
    N(2) C(1) C(2) . . . 111.21(11) no
    C(1) C(2) C(3) . . . 103.45(11) no
    C(2) C(3) C(4) . . . 105.44(12) no
    N(2) C(4) C(3) . . . 103.45(10) no
    N(2) C(5) C(6) . . . 110.78(12) no
    N(2) C(5) C(10) . . . 111.59(14) no
    C(6) C(5) C(10) . . . 111.32(11) no
    C(5) C(6) C(7) . . . 110.86(14) no
    C(6) C(7) C(8) . . . 111.34(17) no
    C(7) C(8) C(9) . . . 111.23(12) no
    C(8) C(9) C(10) . . . 110.64(16) no
    C(5) C(10) C(9) . . . 109.88(17) no
    C(1) C(2) H(14) . . . 111.1 no
    C(1) C(2) H(15) . . . 111.1 no
    C(3) C(2) H(14) . . . 111.1 no
    C(3) C(2) H(15) . . . 111.1 no
    H(14) C(2) H(15) . . . 109.0 no
    C(2) C(3) H(1) . . . 110.7 no
    C(2) C(3) H(2) . . . 110.7 no
    C(4) C(3) H(1) . . . 110.7 no
    C(4) C(3) H(2) . . . 110.7 no
    H(1) C(3) H(2) . . . 108.8 no
    N(2) C(4) H(4) . . . 111.1 no
    N(2) C(4) H(5) . . . 111.1 no
    C(3) C(4) H(4) . . . 111.1 no
    C(3) C(4) H(5) . . . 111.1 no
    H(4) C(4) H(5) . . . 109.0 no
    N(2) C(5) H(3) . . . 107.6 no
    C(6) C(5) H(3) . . . 107.7 no
    C(10) C(5) H(3) . . . 107.6 no
    C(5) C(6) H(16) . . . 109.5 no
    C(5) C(6) H(17) . . . 109.5 no
    C(7) C(6) H(16) . . . 109.5 no
    C(7) C(6) H(17) . . . 109.5 no
    H(16) C(6) H(17) . . . 108.1 no
    C(6) C(7) H(12) . . . 109.4 no
    C(6) C(7) H(13) . . . 109.4 no
    C(8) C(7) H(12) . . . 109.4 no
    C(8) C(7) H(13) . . . 109.4 no
    H(12) C(7) H(13) . . . 108.0 no
    C(7) C(8) H(10) . . . 109.4 no
    C(7) C(8) H(11) . . . 109.4 no
    C(9) C(8) H(10) . . . 109.4 no
    C(9) C(8) H(11) . . . 109.4 no
    H(10) C(8) H(11) . . . 108.0 no
    C(8) C(9) H(8) . . . 109.5 no
    C(8) C(9) H(9) . . . 109.5 no
    C(10) C(9) H(8) . . . 109.5 no
    C(10) C(9) H(9) . . . 109.5 no
    H(8) C(9) H(9) . . . 108.1 no
    C(5) C(10) H(6) . . . 109.7 no
    C(5) C(10) H(7) . . . 109.7 no
    C(9) C(10) H(6) . . . 109.7 no
    C(9) C(10) H(7) . . . 109.7 no
    H(6) C(10) H(7) . . . 108.2 no
loop_
    _geom_torsion_atom_site_label_1
    _geom_torsion_atom_site_label_2
    _geom_torsion_atom_site_label_3
    _geom_torsion_atom_site_label_4
    _geom_torsion_site_symmetry_1
    _geom_torsion_site_symmetry_2
    _geom_torsion_site_symmetry_3
    _geom_torsion_site_symmetry_4
    _geom_torsion
    _geom_torsion_publ_flag
    O(1) Pd(1) O(2) N(1) . . . . -113.91(10) ?
    O(2) Pd(1) O(1) C(1) . . . . -66.76(14) ?
    O(1) Pd(1) O(2) N(1) . . 2_775 2_775 -66.09(10) ?
    O(2) Pd(1) O(1) C(1) 2_775 . . . 113.24(14) ?
    O(1) Pd(1) O(2) N(1) 2_775 . . . 66.09(10) ?
    O(2) Pd(1) O(1) C(1) . . 2_775 2_775 -113.24(14) ?
    O(1) Pd(1) O(2) N(1) 2_775 . 2_775 2_775 113.91(10) ?
    O(2) Pd(1) O(1) C(1) 2_775 . 2_775 2_775 66.76(14) ?
    Pd(1) O(1) C(1) N(2) . . . . -172.54(13) ?
    Pd(1) O(1) C(1) C(2) . . . . 6.7(2) ?
    Pd(1) O(2) N(1) O(3) . . . . 2.66(19) ?
    Pd(1) O(2) N(1) O(4) . . . . -177.21(12) ?
    C(1) N(2) C(4) C(3) . . . . 14.4(2) ?
    C(4) N(2) C(1) O(1) . . . . 175.65(17) ?
    C(4) N(2) C(1) C(2) . . . . -3.7(2) ?
    C(1) N(2) C(5) C(6) . . . . 95.31(17) ?
    C(1) N(2) C(5) C(10) . . . . -140.05(16) ?
    C(5) N(2) C(1) O(1) . . . . 4.9(2) ?
    C(5) N(2) C(1) C(2) . . . . -174.43(15) ?
    C(4) N(2) C(5) C(6) . . . . -74.5(2) ?
    C(4) N(2) C(5) C(10) . . . . 50.2(2) ?
    C(5) N(2) C(4) C(3) . . . . -174.89(17) ?
    O(1) C(1) C(2) C(3) . . . . 172.09(18) ?
    N(2) C(1) C(2) C(3) . . . . -8.6(2) ?
    C(1) C(2) C(3) C(4) . . . . 16.71(19) ?
    C(2) C(3) C(4) N(2) . . . . -18.6(2) ?
    N(2) C(5) C(6) C(7) . . . . -179.40(13) ?
    N(2) C(5) C(10) C(9) . . . . 178.01(11) ?
    C(6) C(5) C(10) C(9) . . . . -57.65(14) ?
    C(10) C(5) C(6) C(7) . . . . 55.81(17) ?
    C(5) C(6) C(7) C(8) . . . . -54.16(16) ?
    C(6) C(7) C(8) C(9) . . . . 55.18(16) ?
    C(7) C(8) C(9) C(10) . . . . -57.20(18) ?
    C(8) C(9) C(10) C(5) . . . . 58.08(16) ?
