# Supplementary material for: trans-Bis(1-cyclo­hexyl­pyrrolidin-2-one)dinitratopalladium(II)
Source: Acta Crystallogr Sect E Struct Rep Online. 2009 Nov 7;65(Pt 12):m1533–4. doi: 10.1107/S1600536809045930 (PMC2971949; doi:10.1107/S1600536809045930)
Supplement: Supplementary file 2 [file e-65-m1533-Isup2.hkl]

# 
# h,k,l, Fc-squared, Fo-squared, sigma(Fo-squared) and status flag 
# 
data_I
_shelx_title '  Pdno32ncp2_0904' 
_shelx_refln_list_code          4 
_shelx_F_calc_maximum      110.67 
_exptl_crystal_F_000       292.00 
_reflns_d_resolution_high  0.7704 
 
loop_ 
 _symmetry_equiv_pos_as_xyz 
 'x, y, z' 
 '-x, -y, -z' 
 
_cell_length_a     7.6431 
_cell_length_b     9.8892 
_cell_length_c    10.1118 
_cell_angle_alpha  60.865 
_cell_angle_beta   66.057 
_cell_angle_gamma  68.845 
 
_shelx_F_squared_multiplier     1.000 
 
loop_ 
 _refln_index_h 
 _refln_index_k 
 _refln_index_l 
 _refln_F_squared_calc 
 _refln_F_squared_meas 
 _refln_F_squared_sigma 
 _refln_observed_status 
   2   0   0     1251.56     1119.48     54.89 o 
   3   0   0      549.53      557.83     12.67 o 
   4   0   0     2546.70     2541.01     62.50 o 
   5   0   0      644.02      671.34     16.52 o 
   6   0   0      609.35      628.66     16.33 o 
   7   0   0      248.39      261.83     11.46 o 
   8   0   0      113.45      121.56      5.92 o 
  -8   1   0       30.69       29.67      3.76 o 
  -7   1   0       19.70       19.37      3.03 o 
  -6   1   0      140.86      152.27      8.06 o 
  -5   1   0      588.20      629.46     15.66 o 
  -4   1   0      164.36      153.80      3.30 o 
  -3   1   0       74.95       66.13      1.89 o 
  -2   1   0     3972.01     3651.98     44.18 o 
  -1   1   0     6797.81     6127.75     87.56 o 
   1   1   0      854.85      752.79     11.13 o 
   2   1   0      441.64      429.34     17.32 o 
   3   1   0     1753.80     1725.20     26.91 o 
   4   1   0     1156.07     1188.99     23.97 o 
   5   1   0      682.04      658.12     32.74 o 
   6   1   0      104.65      110.26      4.60 o 
   7   1   0      150.03      161.78      6.24 o 
   8   1   0       28.88       31.99      3.68 o 
   9   1   0      214.50      231.42      9.44 o 
  -8   2   0        1.84        1.43      4.08 o 
  -7   2   0      198.10      201.71      7.42 o 
  -6   2   0      141.86      146.40      5.56 o 
  -5   2   0      202.03      214.39      4.70 o 
  -4   2   0       32.66       40.33      2.19 o 
  -3   2   0     1718.60     1676.93     30.00 o 
  -2   2   0     2737.03     2613.19     30.89 o 
  -1   2   0     3044.90     2888.02     34.84 o 
   0   2   0     1812.23     1781.81     29.02 o 
   1   2   0      462.75      438.60      7.40 o 
   2   2   0      580.73      536.77      8.30 o 
   3   2   0      251.37      238.67      7.02 o 
   4   2   0     1031.98     1012.44     15.42 o 
   5   2   0      472.66      505.22      7.75 o 
   6   2   0        0.79        0.93      0.23 o 
   7   2   0        4.31        5.13      2.25 o 
   8   2   0      127.15      138.25      6.25 o 
  -8   3   0       94.49       94.89      6.09 o 
  -7   3   0      277.69      286.01     13.13 o 
  -6   3   0      413.72      415.33      9.62 o 
  -5   3   0      194.53      197.41      5.32 o 
  -4   3   0      452.67      468.06      5.29 o 
  -3   3   0     1104.52     1060.67     16.76 o 
  -2   3   0      847.99      873.05     14.27 o 
  -1   3   0     2267.54     2195.51     32.88 o 
   0   3   0     2701.94     2522.39     42.82 o 
   1   3   0       26.12       23.04     10.48 o 
   2   3   0     2042.27     1923.90     31.94 o 
   3   3   0     1205.83     1152.69     24.80 o 
   4   3   0      596.99      625.99     18.08 o 
   5   3   0       47.03       49.36      1.88 o 
   6   3   0      667.99      663.05     17.67 o 
   7   3   0      269.93      247.60     11.16 o 
   8   3   0      365.38      360.65     15.93 o 
  -7   4   0       56.59       64.30      4.91 o 
  -6   4   0      141.77      145.93      4.40 o 
  -5   4   0      295.74      279.28      5.83 o 
  -4   4   0      851.32      882.76     13.15 o 
  -3   4   0      730.25      756.31     16.55 o 
  -2   4   0     1382.61     1385.28     18.69 o 
  -1   4   0      754.95      733.25     10.08 o 
   0   4   0      165.21      152.27      3.20 o 
   1   4   0      368.91      364.50      6.32 o 
   2   4   0     1139.99     1149.92     18.92 o 
   3   4   0      446.65      441.59     12.90 o 
   4   4   0        0.60        1.17      0.97 o 
   5   4   0       24.75       23.20      1.49 o 
   6   4   0      678.26      684.19     26.26 o 
   7   4   0      342.09      325.18     16.13 o 
   8   4   0       79.17       81.85      9.28 o 
  -7   5   0      140.68      150.15      5.41 o 
  -6   5   0      105.47      113.44      4.22 o 
  -5   5   0      323.73      310.45      8.30 o 
  -4   5   0     1026.83      986.80     15.00 o 
  -3   5   0     1631.58     1612.31     35.49 o 
  -2   5   0     1121.14     1147.48     16.63 o 
  -1   5   0      362.47      362.26      6.07 o 
   0   5   0       90.62       86.43      3.07 o 
   1   5   0     2097.64     2166.28     37.51 o 
   2   5   0       28.99       27.78      1.76 o 
   3   5   0      168.06      158.63      4.07 o 
   4   5   0      315.64      314.93     11.71 o 
   5   5   0     1137.17     1137.09     81.43 o 
   6   5   0        2.56        4.34      0.87 o 
   7   5   0       83.16       83.13      3.02 o 
   8   5   0       60.92       53.64      2.82 o 
  -6   6   0      260.67      264.49     10.23 o 
  -5   6   0      292.71      272.27      9.25 o 
  -4   6   0      666.77      631.61     11.46 o 
  -3   6   0      523.37      524.61      7.68 o 
  -2   6   0      153.67      159.13      2.96 o 
  -1   6   0      523.30      530.12      9.66 o 
   0   6   0     1246.85     1343.19     23.29 o 
   1   6   0      779.34      834.50     17.42 o 
   2   6   0      292.65      307.10      6.31 o 
   3   6   0      603.37      619.64     18.50 o 
   4   6   0      405.02      407.16      8.90 o 
   5   6   0      276.38      270.66      7.69 o 
   6   6   0      136.04      127.00      8.85 o 
   7   6   0       72.12       70.58      4.47 o 
   8   6   0      186.40      174.46      8.42 o 
  -5   7   0      164.68      135.38     20.23 o 
  -4   7   0       70.51       70.96      1.74 o 
  -3   7   0        2.68        3.79      1.12 o 
  -2   7   0      174.50      176.69      3.63 o 
  -1   7   0       72.32       78.03      2.45 o 
   0   7   0      270.39      300.61      9.83 o 
   1   7   0       67.10       68.00      2.94 o 
   2   7   0      609.89      633.40     20.43 o 
   3   7   0      123.74      129.36      4.47 o 
   4   7   0       20.14       20.67      1.89 o 
   5   7   0       42.43       40.67      2.83 o 
   6   7   0      270.53      244.23     17.92 o 
   7   7   0       70.84       60.11      4.10 o 
   8   7   0       60.50       52.69      4.43 o 
  -4   8   0       41.27       40.19      1.44 o 
  -3   8   0       72.18       69.45      2.13 o 
  -2   8   0      310.38      309.75      5.36 o 
  -1   8   0      136.64      145.27      3.25 o 
   0   8   0       87.58       87.45      3.77 o 
   1   8   0      153.41      157.19      4.39 o 
   2   8   0      117.45      117.45      3.73 o 
   3   8   0      146.09      162.97      4.43 o 
   4   8   0      296.76      304.76      7.87 o 
   5   8   0      358.97      360.85     11.06 o 
   6   8   0       57.48       48.75      3.25 o 
   7   8   0      244.79      218.72     12.27 o 
  -3   9   0      157.22      152.34      4.01 o 
  -2   9   0       41.29       40.60      2.23 o 
  -1   9   0      253.38      257.59      5.46 o 
   0   9   0      279.52      286.17      6.05 o 
   1   9   0      139.80      151.86      5.74 o 
   2   9   0      178.27      184.98      5.21 o 
   3   9   0      398.88      418.42      9.42 o 
   4   9   0      360.66      353.55      9.69 o 
   5   9   0      203.02      204.71      6.59 o 
   6   9   0      205.86      191.34      8.22 o 
  -2  10   0       18.76       21.23      1.67 o 
  -1  10   0       29.97       33.83      2.38 o 
   0  10   0      102.84      106.77      3.59 o 
   1  10   0       88.86       92.66      3.91 o 
   2  10   0      185.44      192.69      5.73 o 
   3  10   0       49.79       42.78      3.26 o 
   4  10   0       62.36       61.67      4.32 o 
   5  10   0       45.57       42.06      4.70 o 
   1  11   0      105.04      101.79      4.72 o 
   2  11   0       14.70       15.61      2.70 o 
   3  11   0        5.37        4.48      2.35 o 
  -4 -10   1       52.51       48.28      5.07 o 
  -3 -10   1       44.79       46.72      4.07 o 
  -2 -10   1       85.12       83.81      5.00 o 
  -1 -10   1      110.35      112.28      5.37 o 
   0 -10   1       53.95       59.54      2.78 o 
   1 -10   1      113.91      117.45      4.39 o 
  -5  -9   1       93.44       97.53      3.97 o 
  -4  -9   1      145.75      144.45      7.26 o 
  -3  -9   1      308.27      306.64      8.79 o 
  -2  -9   1       54.06       54.37      4.09 o 
  -1  -9   1       87.63       93.51      4.65 o 
   0  -9   1      112.82      119.34      4.19 o 
   1  -9   1      138.61      145.98      4.02 o 
   2  -9   1      157.55      161.76      4.00 o 
   3  -9   1       82.81       83.88      2.86 o 
  -6  -8   1       87.31       85.40      4.48 o 
  -5  -8   1      329.79      332.65     10.02 o 
  -4  -8   1      343.01      349.84     10.78 o 
  -3  -8   1      130.03      127.68      5.00 o 
  -2  -8   1      103.31      101.78      3.69 o 
  -1  -8   1      105.09      107.70      3.80 o 
   0  -8   1      905.84      938.11     31.16 o 
   1  -8   1      281.92      279.09      5.56 o 
   2  -8   1       65.77       67.81      2.50 o 
   3  -8   1       33.81       40.98      1.96 o 
   4  -8   1      342.00      325.70      6.29 o 
  -7  -7   1      102.05       93.52      7.90 o 
  -6  -7   1      496.01      481.13     19.92 o 
  -5  -7   1      354.96      329.63      7.71 o 
  -4  -7   1      200.42      202.14      6.93 o 
  -3  -7   1       26.78       30.41      2.24 o 
  -2  -7   1      180.27      193.18      6.09 o 
  -1  -7   1      555.61      575.01     11.91 o 
   0  -7   1      479.37      498.54     16.93 o 
   1  -7   1      170.97      172.11      3.46 o 
   2  -7   1       67.74       69.24      2.04 o 
   3  -7   1       22.07       23.79      1.29 o 
   4  -7   1      132.80      124.78      2.70 o 
   5  -7   1      118.74      105.97      5.65 o 
  -7  -6   1      319.05      273.93     28.49 o 
  -6  -6   1      356.98      339.97     24.70 o 
  -5  -6   1      313.48      299.12     11.75 o 
  -4  -6   1       97.25      100.28      3.69 o 
  -3  -6   1     1130.84     1202.94     21.53 o 
  -2  -6   1      938.15      997.06     18.99 o 
  -1  -6   1     1612.68     1721.39     31.82 o 
   0  -6   1       40.66       45.87      2.97 o 
   1  -6   1      120.78      127.07      3.12 o 
   2  -6   1      106.28       99.48      2.59 o 
   3  -6   1      316.44      306.28      5.09 o 
   4  -6   1      138.42      132.08      4.84 o 
   5  -6   1      295.11      268.98      6.74 o 
   6  -6   1       63.13       61.32      5.01 o 
  -7  -5   1      116.03      109.32      5.99 o 
  -6  -5   1      224.58      213.31     18.18 o 
  -5  -5   1      240.53      248.91     16.51 o 
  -4  -5   1      148.74      159.72      5.42 o 
  -3  -5   1      852.43      882.04     15.39 o 
  -2  -5   1     1303.19     1352.47     23.35 o 
  -1  -5   1      776.33      810.30     13.94 o 
   0  -5   1      117.28      105.83      2.91 o 
   1  -5   1       52.72       40.06      1.58 o 
   2  -5   1      184.98      187.02      3.51 o 
   3  -5   1      829.25      826.51     13.40 o 
   4  -5   1      499.29      511.58      7.24 o 
   5  -5   1       40.26       38.76      1.42 o 
   6  -5   1      196.58      194.24      7.91 o 
   7  -5   1       87.48       90.02      5.86 o 
  -8  -4   1      153.51      156.33      7.61 o 
  -7  -4   1       69.11       69.50      3.15 o 
  -6  -4   1      218.52      218.23     12.92 o 
  -5  -4   1       24.96       25.88      2.96 o 
  -4  -4   1      810.70      838.28     31.86 o 
  -3  -4   1       57.62       56.26      2.05 o 
  -2  -4   1      552.77      610.46     10.91 o 
  -1  -4   1       19.07       30.81      1.68 o 
   0  -4   1       87.66       72.61      2.17 o 
   1  -4   1      429.44      384.47     14.06 o 
   2  -4   1     1180.90     1243.45     30.21 o 
   3  -4   1      489.39      497.97      7.05 o 
   4  -4   1      115.37      110.33      2.19 o 
   5  -4   1       13.44       15.24      0.78 o 
   6  -4   1      232.74      238.87      8.15 o 
   7  -4   1      304.30      320.50      9.20 o 
  -8  -3   1      324.58      325.00     11.65 o 
  -7  -3   1      299.45      277.90      9.91 o 
  -6  -3   1       78.54       81.57      1.59 o 
  -5  -3   1      109.26      109.11      8.41 o 
  -4  -3   1     1950.58     1920.54     85.59 o 
  -3  -3   1     1484.45     1498.70     25.98 o 
  -2  -3   1      373.47      366.24      6.17 o 
  -1  -3   1      382.82      365.50      6.21 o 
   0  -3   1     1296.84     1246.41     26.12 o 
   1  -3   1     3845.25     3781.91     70.94 o 
   2  -3   1     1516.73     1540.87     20.84 o 
   3  -3   1     1055.74     1135.92     13.20 o 
   4  -3   1      487.05      494.64      5.79 o 
   5  -3   1     1646.82     1598.38     48.44 o 
   6  -3   1      237.91      247.46      5.80 o 
   7  -3   1      331.45      343.37     11.30 o 
   8  -3   1      203.60      209.58      8.79 o 
  -8  -2   1       84.71       89.98      8.91 o 
  -7  -2   1      166.99      145.99      5.14 o 
  -6  -2   1      140.45      130.72      1.97 o 
  -5  -2   1      805.74      802.40     12.42 o 
  -4  -2   1      330.92      349.87     26.28 o 
  -3  -2   1     1259.06     1255.35     43.82 o 
  -2  -2   1      471.89      465.06      7.74 o 
  -1  -2   1      972.77      904.97     14.24 o 
   0  -2   1     2750.38     2673.23     45.27 o 
   1  -2   1     1748.93     1805.83     24.28 o 
   2  -2   1      551.51      537.22      5.85 o 
   3  -2   1     1703.88     1673.12     19.38 o 
   4  -2   1     1850.93     1841.56     27.14 o 
   5  -2   1     1793.12     1835.40     33.03 o 
   6  -2   1      686.98      697.74     13.12 o 
   7  -2   1      283.20      296.28      9.74 o 
   8  -2   1      173.26      186.49      7.87 o 
  -8  -1   1        7.75       11.38      5.52 o 
  -7  -1   1       78.82       77.34      4.53 o 
  -6  -1   1      445.52      447.74     12.37 o 
  -5  -1   1      830.88      818.17     10.48 o 
  -4  -1   1      161.56      148.26      4.26 o 
  -3  -1   1      311.16      399.44      5.72 o 
  -2  -1   1      233.75      248.88      4.03 o 
  -1  -1   1      392.98      460.95      7.18 o 
   0  -1   1     1282.01     1210.34     19.12 o 
   1  -1   1        1.40        7.17      1.85 o 
   2  -1   1     2822.61     2686.47     31.82 o 
   3  -1   1      121.65      105.93      1.43 o 
   4  -1   1      464.66      463.93      7.81 o 
   5  -1   1       66.63       56.23      2.24 o 
   6  -1   1      494.00      494.70     13.20 o 
   7  -1   1      134.54      139.10      8.50 o 
   8  -1   1       60.89       66.15      4.66 o 
  -8   0   1      159.67      157.86      7.18 o 
  -7   0   1      227.49      243.81      8.37 o 
  -6   0   1      294.46      315.74      9.39 o 
  -5   0   1      468.12      474.97     14.59 o 
  -4   0   1      697.65      652.92     21.60 o 
  -3   0   1       21.11       12.66      0.41 o 
  -2   0   1      473.67      452.87      8.51 o 
  -1   0   1     2871.42     2601.37     42.13 o 
   1   0   1      300.07      299.28      2.96 o 
   2   0   1     4072.09     3731.55     45.27 o 
   3   0   1      960.98      947.24     22.11 o 
   4   0   1      649.34      644.90     14.80 o 
   5   0   1      295.23      286.64      7.65 o 
   6   0   1       77.70       86.07      6.22 o 
   7   0   1      225.57      232.02      7.71 o 
   8   0   1      113.11      109.47      5.43 o 
   9   0   1       69.38       66.17      4.90 o 
  -8   1   1      154.37      159.48      7.30 o 
  -7   1   1      238.97      261.12      8.87 o 
  -6   1   1      173.30      173.28      6.12 o 
  -5   1   1      202.82      192.05      5.95 o 
  -4   1   1        1.68        2.55      1.37 o 
  -3   1   1     2024.05     1977.02     58.70 o 
  -2   1   1      895.85      811.27     14.66 o 
  -1   1   1    10804.65     9708.64    154.76 o 
   2   1   1      226.01      228.07      3.63 o 
   3   1   1     2880.35     2721.06     45.37 o 
   4   1   1     1344.52     1283.86     19.99 o 
   5   1   1      859.33      898.89     21.51 o 
   6   1   1      497.71      531.46     13.79 o 
   7   1   1      356.52      354.89     10.33 o 
   8   1   1       49.58       49.43      3.87 o 
   9   1   1        2.22        2.15      2.48 o 
  -8   2   1       56.35       62.08      4.92 o 
  -7   2   1      130.94      142.34      6.21 o 
  -6   2   1      191.00      194.81      6.68 o 
  -5   2   1      146.82      152.44      5.20 o 
  -4   2   1      182.36      189.84      4.00 o 
  -3   2   1     1854.45     1892.29     42.58 o 
  -2   2   1     1421.91     1340.90     15.01 o 
  -1   2   1      776.99      748.78      8.06 o 
   0   2   1     2851.15     2779.01     47.79 o 
   1   2   1     7280.64     6737.27    125.52 o 
   2   2   1     2518.50     2409.28     39.96 o 
   3   2   1      970.69      917.44     13.85 o 
   4   2   1     1457.88     1416.00     22.70 o 
   5   2   1      389.45      419.14      7.53 o 
   6   2   1      756.04      750.76     34.11 o 
   7   2   1        6.11        9.71      2.39 o 
   8   2   1       32.63       33.91      3.59 o 
   9   2   1       16.96       17.84      3.54 o 
  -7   3   1       66.23       66.32      4.61 o 
  -6   3   1      136.65      148.92      5.91 o 
  -5   3   1      195.91      214.63      4.82 o 
  -4   3   1     1103.76     1072.32     64.02 o 
  -3   3   1      721.33      728.07      8.33 o 
  -2   3   1     2012.30     2027.85     24.02 o 
  -1   3   1     1677.50     1642.13     21.74 o 
   0   3   1     2503.11     2394.50     40.20 o 
   1   3   1     6371.99     5986.25    111.23 o 
   2   3   1     5407.47     5157.00     94.21 o 
   3   3   1     1594.17     1540.19     24.94 o 
   4   3   1     2093.27     2118.58     35.79 o 
   5   3   1      964.45     1037.02     18.91 o 
   6   3   1      125.89      130.89      3.47 o 
   7   3   1        6.64        8.23      0.71 o 
   8   3   1      210.03      215.09      7.99 o 
   9   3   1      195.04      194.68      8.38 o 
  -7   4   1       27.21       24.74      3.65 o 
  -6   4   1      135.40      133.13      4.20 o 
  -5   4   1       50.03       55.39      2.52 o 
  -4   4   1       51.77       59.84      2.30 o 
  -3   4   1      119.99       99.34      1.78 o 
  -2   4   1      929.82      951.53     11.21 o 
  -1   4   1     2766.85     2685.11     38.33 o 
   0   4   1      875.71      844.83     13.64 o 
   1   4   1      822.89      802.51     13.10 o 
   2   4   1      155.38      142.37      3.23 o 
   3   4   1     2310.78     2288.84     39.18 o 
   4   4   1      188.24      195.01      3.65 o 
   5   4   1      688.21      716.36     11.57 o 
   6   4   1       52.57       51.28      1.68 o 
   7   4   1      273.51      262.17     14.30 o 
   8   4   1       96.87       98.43      5.55 o 
   9   4   1      122.56      125.99      6.82 o 
  -7   5   1       42.77       47.67      7.97 o 
  -6   5   1       55.05       59.61      5.16 o 
  -5   5   1       65.83       59.06      2.65 o 
  -4   5   1      117.79      112.84      2.75 o 
  -3   5   1      387.31      395.87      5.50 o 
  -2   5   1      450.72      433.98     10.74 o 
  -1   5   1      226.08      208.16      5.80 o 
   0   5   1      227.19      225.45      5.22 o 
   1   5   1      104.55       90.49      3.34 o 
   2   5   1       11.05        8.99      1.73 o 
   3   5   1      623.14      684.82     22.62 o 
   4   5   1       33.04       31.09      3.57 o 
   5   5   1       13.51       14.39      1.51 o 
   6   5   1       75.66       74.70      2.51 o 
   7   5   1      160.46      156.81      6.26 o 
   8   5   1       66.51       60.94      2.71 o 
   9   5   1       42.89       41.98      4.62 o 
  -6   6   1       38.68       42.06      4.38 o 
  -5   6   1      340.77      287.73     22.88 o 
  -4   6   1      987.66      938.30     13.96 o 
  -3   6   1      716.57      719.49     20.33 o 
  -2   6   1      748.74      760.04     23.89 o 
  -1   6   1      261.27      251.33      7.40 o 
   0   6   1      700.28      733.92     23.66 o 
   1   6   1      622.51      634.71     19.75 o 
   2   6   1     1505.84     1534.23     26.69 o 
   3   6   1      485.16      483.77     22.75 o 
   4   6   1      625.35      672.50     39.79 o 
   5   6   1       23.34       22.51      1.95 o 
   6   6   1       33.65       34.78      1.58 o 
   7   6   1      213.56      199.77      8.30 o 
   8   6   1      297.36      275.90     16.02 o 
  -5   7   1      231.25      237.23      9.47 o 
  -4   7   1      339.26      318.20      8.33 o 
  -3   7   1      494.69      479.90     11.85 o 
  -2   7   1      499.71      502.88     10.42 o 
  -1   7   1      468.73      500.09      9.93 o 
   0   7   1      652.30      677.84     17.58 o 
   1   7   1      770.45      824.80     32.16 o 
   2   7   1      952.72     1025.66     35.27 o 
   3   7   1      125.01      127.61      4.30 o 
   4   7   1       41.37       39.14      2.21 o 
   5   7   1      218.64      208.06     12.63 o 
   6   7   1      164.25      147.61      7.67 o 
   7   7   1      315.23      296.65      9.79 o 
   8   7   1       73.90       65.62      4.05 o 
  -4   8   1       84.55       83.99      3.17 o 
  -3   8   1      256.67      256.10      4.75 o 
  -2   8   1      119.60      120.17      2.74 o 
  -1   8   1      246.89      254.67      7.81 o 
   0   8   1      528.73      523.11     16.10 o 
   1   8   1      415.17      447.43     17.22 o 
   2   8   1       74.34       80.16      3.76 o 
   3   8   1        0.80        1.31      1.34 o 
   4   8   1        0.53        0.54      1.47 o 
   5   8   1      168.48      169.26      8.01 o 
   6   8   1      321.42      304.39     21.52 o 
   7   8   1       45.13       44.62      2.58 o 
   8   8   1        0.40        0.00      0.46 o 
  -4   9   1      114.68      113.20      3.66 o 
  -3   9   1       70.16       73.11      2.43 o 
  -2   9   1      151.97      156.76      4.14 o 
  -1   9   1      308.15      316.81      6.25 o 
   0   9   1      160.36      170.02      4.11 o 
   1   9   1       98.32      101.07      3.63 o 
   2   9   1      100.64      106.20      5.74 o 
   3   9   1      152.87      147.37      5.38 o 
   4   9   1      353.12      368.75     11.40 o 
   5   9   1      118.63      115.07      4.20 o 
   6   9   1      155.12      151.31      5.88 o 
   7   9   1        6.80        4.91      1.91 o 
  -2  10   1       71.85       73.51      2.80 o 
  -1  10   1      162.76      170.73      3.95 o 
   0  10   1       36.69       41.59      2.83 o 
   1  10   1       53.18       55.34      4.49 o 
   2  10   1       77.04       77.39      4.50 o 
   3  10   1      161.97      156.02      6.23 o 
   4  10   1      250.53      262.22     10.70 o 
   5  10   1      126.26      119.62      5.20 o 
   6  10   1       47.97       41.68      4.35 o 
   0  11   1       93.88       93.13      3.55 o 
   1  11   1       72.63       75.69      4.37 o 
   2  11   1       23.77       24.62      3.37 o 
   3  11   1       98.64      100.64      5.06 o 
   4  11   1       60.26       55.12      4.43 o 
   5  11   1       80.54       72.40      4.90 o 
  -2 -10   2       79.99       77.96      4.14 o 
  -1 -10   2      173.29      171.87      5.77 o 
   0 -10   2      147.17      151.30      4.29 o 
  -4  -9   2       39.91       35.73      2.98 o 
  -3  -9   2       79.89       85.78      5.48 o 
  -2  -9   2      281.36      290.92      8.75 o 
  -1  -9   2      300.28      306.93      8.12 o 
   0  -9   2      302.69      304.98     11.22 o 
   1  -9   2      204.24      212.97      4.71 o 
   2  -9   2      194.16      193.69      4.31 o 
  -6  -8   2       95.26       93.25      3.98 o 
  -5  -8   2       55.95       55.42      6.78 o 
  -4  -8   2      306.83      305.90      7.35 o 
  -3  -8   2      117.43      123.12      5.65 o 
  -2  -8   2      122.61      129.48      6.60 o 
  -1  -8   2      366.96      377.52      9.39 o 
   0  -8   2      514.02      518.98     16.25 o 
   1  -8   2      142.69      146.14      3.69 o 
   2  -8   2      386.26      391.93      7.82 o 
   3  -8   2      399.13      392.81      8.32 o 
   4  -8   2      164.61      153.84      3.73 o 
  -6  -7   2       31.24       30.19      2.10 o 
  -5  -7   2       62.27       57.01      3.41 o 
  -4  -7   2        1.51        2.83      1.57 o 
  -3  -7   2       79.06       75.55      3.79 o 
  -2  -7   2      106.07      107.01      3.64 o 
  -1  -7   2      488.90      496.95      9.95 o 
   0  -7   2       75.76       83.06      3.33 o 
   1  -7   2      282.42      288.81      5.61 o 
   2  -7   2       96.07       99.95      2.58 o 
   3  -7   2      346.76      340.41      6.51 o 
   4  -7   2       61.93       62.10      2.05 o 
   5  -7   2       67.05       59.16      2.18 o 
  -7  -6   2      238.71      214.10     19.86 o 
  -6  -6   2      117.62      109.96      5.73 o 
  -5  -6   2       29.22       31.68      1.95 o 
  -4  -6   2       13.79       18.77      1.86 o 
  -3  -6   2      461.03      455.29     10.92 o 
  -2  -6   2      540.54      545.76     10.50 o 
  -1  -6   2      346.21      331.85      6.99 o 
   0  -6   2      290.83      290.20      6.17 o 
   1  -6   2      855.24      889.38     17.08 o 
   2  -6   2       61.33       67.50      2.15 o 
   3  -6   2        2.20        3.72      0.94 o 
   4  -6   2      156.61      161.45      3.91 o 
   5  -6   2      218.90      210.26      3.79 o 
   6  -6   2      142.12      147.67      7.12 o 
  -7  -5   2      136.76      122.47     12.94 o 
  -6  -5   2      225.29      220.13     14.58 o 
  -5  -5   2      135.76      139.99      4.31 o 
  -4  -5   2     1707.34     1754.46     32.41 o 
  -3  -5   2      979.48     1061.07     26.97 o 
  -2  -5   2     1120.00     1169.47     20.64 o 
  -1  -5   2      666.40      684.31     12.26 o 
   0  -5   2     1356.73     1360.92     29.30 o 
   1  -5   2      341.75      326.31      6.27 o 
   2  -5   2      668.48      671.94     10.05 o 
   3  -5   2      382.47      366.81      5.81 o 
   4  -5   2      418.34      411.91      6.04 o 
   5  -5   2      368.62      367.40      5.44 o 
   6  -5   2      223.93      224.08     11.66 o 
   7  -5   2       63.81       62.92      5.11 o 
  -8  -4   2       90.00       91.85      6.21 o 
  -7  -4   2        5.74        5.29      0.71 o 
  -6  -4   2      274.52      264.97     22.80 o 
  -5  -4   2      663.50      684.74     35.08 o 
  -4  -4   2      646.13      666.21     28.77 o 
  -3  -4   2      339.14      362.11     16.28 o 
  -2  -4   2     1477.25     1553.56     26.65 o 
  -1  -4   2      853.07      927.69     15.63 o 
   0  -4   2      166.02      177.84      3.76 o 
   1  -4   2       35.87       33.20      2.05 o 
   2  -4   2      366.96      334.43      5.22 o 
   3  -4   2      938.30      937.28     12.89 o 
   4  -4   2       78.58       76.36      1.57 o 
   5  -4   2      213.32      203.30      3.14 o 
   6  -4   2       40.02       38.08      1.15 o 
   7  -4   2       50.55       54.78      3.22 o 
  -8  -3   2       30.64       30.25      4.31 o 
  -7  -3   2      255.39      249.40      9.99 o 
  -6  -3   2      201.26      195.23     10.95 o 
  -5  -3   2      587.31      582.74     33.87 o 
  -4  -3   2       77.90       77.13      2.75 o 
  -3  -3   2      715.90      752.71     14.11 o 
  -2  -3   2     1079.35     1119.58     18.38 o 
  -1  -3   2      613.52      637.55     10.98 o 
   0  -3   2      518.94      512.49      9.70 o 
   1  -3   2      954.77      943.01     15.22 o 
   2  -3   2        8.49        3.34      0.67 o 
   3  -3   2      158.98      157.59      3.66 o 
   4  -3   2      180.14      178.02      2.50 o 
   5  -3   2       45.72       47.64      1.20 o 
   6  -3   2        9.20       10.41      1.21 o 
   7  -3   2      286.53      295.72      7.21 o 
   8  -3   2       98.45      104.26      6.14 o 
  -8  -2   2       50.28       46.61      4.65 o 
  -7  -2   2      301.57      286.09     27.08 o 
  -6  -2   2       31.78       34.70      0.84 o 
  -5  -2   2      266.49      259.70     16.30 o 
  -4  -2   2     1432.15     1444.41     24.41 o 
  -3  -2   2     1516.44     1501.93     24.51 o 
  -2  -2   2      430.97      421.44      7.37 o 
  -1  -2   2     1251.62     1225.73     20.28 o 
   0  -2   2     2582.90     2444.13     41.85 o 
   1  -2   2      359.21      351.46      7.01 o 
   2  -2   2     1991.83     2040.03     28.11 o 
   3  -2   2      716.56      718.15      8.06 o 
   4  -2   2     1202.99     1192.71     14.14 o 
   5  -2   2       86.04       86.08      1.39 o 
   6  -2   2      370.39      377.81      7.55 o 
   7  -2   2      485.13      492.13     14.21 o 
   8  -2   2      417.16      427.36     13.73 o 
  -8  -1   2       76.43       80.33      5.35 o 
  -7  -1   2       39.97       47.99      6.67 o 
  -6  -1   2      214.46      216.87      4.76 o 
  -5  -1   2      304.22      300.89      7.24 o 
  -4  -1   2      523.75      553.94      8.63 o 
  -3  -1   2     1238.53     1279.83     20.07 o 
  -2  -1   2     1281.81     1253.26     19.61 o 
  -1  -1   2        8.15        5.38      0.83 o 
   0  -1   2       19.13       22.77      1.78 o 
   1  -1   2      140.08      124.28      2.46 o 
   2  -1   2     5326.28     5050.03     64.71 o 
   3  -1   2     1057.15     1016.57     11.26 o 
   4  -1   2      472.79      483.88      5.32 o 
   5  -1   2      832.33      845.58     11.24 o 
   6  -1   2      912.67      952.09     18.73 o 
   7  -1   2      230.09      231.01      7.70 o 
   8  -1   2      160.20      168.32     10.16 o 
  -8   0   2      137.82      155.74     10.85 o 
  -7   0   2      211.43      216.16      7.98 o 
  -6   0   2      697.91      689.48     18.65 o 
  -5   0   2      775.57      788.72     12.71 o 
  -4   0   2      134.30      125.63      1.68 o 
  -3   0   2     1169.23     1229.66     20.52 o 
  -2   0   2      123.54      113.07      2.39 o 
  -1   0   2       66.22       55.46      1.62 o 
   0   0   2      509.19      485.57      7.41 o 
   1   0   2    12248.59    10619.33    171.06 o 
   2   0   2      411.42      378.92      5.40 o 
   3   0   2      195.21      177.09      2.03 o 
   4   0   2      433.34      441.62      5.82 o 
   5   0   2     1543.43     1529.89     66.68 o 
   6   0   2     1109.44     1173.21     32.55 o 
   7   0   2      531.19      536.76     14.72 o 
   8   0   2       83.84       90.29      4.93 o 
   9   0   2      150.08      153.79      7.22 o 
  -8   1   2      179.08      187.02      8.02 o 
  -7   1   2      241.72      247.53      8.85 o 
  -6   1   2      255.37      229.58      7.73 o 
  -5   1   2      780.74      798.49     20.03 o 
  -4   1   2      980.89      940.92     23.63 o 
  -3   1   2       42.93       26.93      1.05 o 
  -2   1   2      223.89      296.76      4.44 o 
  -1   1   2     4952.57     4566.53     81.39 o 
   0   1   2     3320.03     3058.79     51.62 o 
   1   1   2     2400.30     2207.53     35.61 o 
   2   1   2      221.56      216.79      3.42 o 
   3   1   2     1214.62     1169.28     14.56 o 
   4   1   2     1490.91     1439.66     34.79 o 
   5   1   2      753.33      757.90     20.04 o 
   6   1   2     1195.53     1225.61     30.44 o 
   7   1   2      507.29      517.05     13.84 o 
   8   1   2      258.53      264.13      8.83 o 
   9   1   2       44.57       46.62      7.06 o 
  -7   2   2       71.40       69.06      4.68 o 
  -6   2   2      147.86      152.01      5.98 o 
  -5   2   2       65.32       66.19      5.54 o 
  -4   2   2      248.67      250.27      5.70 o 
  -3   2   2        7.37        3.13      0.40 o 
  -2   2   2      597.26      555.75      7.24 o 
  -1   2   2     1290.66     1221.46     15.80 o 
   0   2   2       14.45        8.56      1.24 o 
   1   2   2     1616.92     1637.63     26.25 o 
   2   2   2       73.46       68.06      7.20 o 
   3   2   2      832.67      797.82     16.89 o 
   4   2   2      806.85      805.85     12.80 o 
   5   2   2      998.16      975.37     32.85 o 
   6   2   2      239.76      241.83      5.19 o 
   7   2   2        5.48        4.39      2.08 o 
   8   2   2       87.21       84.03      4.67 o 
   9   2   2       57.62       62.49      7.58 o 
  -7   3   2      186.14      198.51     11.16 o 
  -6   3   2      369.42      425.00     12.41 o 
  -5   3   2       91.25       93.13      4.12 o 
  -4   3   2      122.45      122.20      1.55 o 
  -3   3   2      781.75      806.19     10.99 o 
  -2   3   2     1062.90     1115.13     14.74 o 
  -1   3   2      154.62      149.73      1.88 o 
   0   3   2     2055.40     1986.62     26.63 o 
   1   3   2     2710.29     2607.45     44.99 o 
   2   3   2        1.89        3.11      0.93 o 
   3   3   2     2115.22     2063.34     34.09 o 
   4   3   2     1870.96     1919.61     32.51 o 
   5   3   2      921.76      942.96     15.80 o 
   6   3   2        4.39        5.72      1.06 o 
   7   3   2       77.54       79.09      1.62 o 
   8   3   2       96.69       94.81      4.98 o 
   9   3   2      130.98      129.44      6.43 o 
  -7   4   2      191.26      202.66      8.19 o 
  -6   4   2      146.77      154.12      6.23 o 
  -5   4   2      248.70      257.35      6.46 o 
  -4   4   2      441.31      413.32     13.10 o 
  -3   4   2      452.91      488.81      6.67 o 
  -2   4   2     1347.43     1379.76     16.21 o 
  -1   4   2     1869.99     1856.30     25.89 o 
   0   4   2     2791.33     2702.48     38.71 o 
   1   4   2     3689.94     3664.99     65.77 o 
   2   4   2     4538.30     4406.82     79.86 o 
   3   4   2     5762.33     5725.46    107.43 o 
   4   4   2     1375.21     1383.16     23.28 o 
   5   4   2      354.31      357.78      6.80 o 
   6   4   2      261.77      249.46      9.60 o 
   7   4   2      877.32      892.84     23.71 o 
   8   4   2      234.07      236.30      4.31 o 
   9   4   2      105.92      104.08      5.77 o 
  -6   5   2       14.73       15.76      2.21 o 
  -5   5   2       61.34       59.80      3.46 o 
  -4   5   2      109.46      111.83      2.03 o 
  -3   5   2      225.75      231.65      4.14 o 
  -2   5   2     1182.44     1209.17     16.56 o 
  -1   5   2      851.54      932.49     12.84 o 
   0   5   2      160.22      151.43      2.81 o 
   1   5   2      573.62      576.28      9.67 o 
   2   5   2     4876.40     5038.24     95.22 o 
   3   5   2      825.70      885.57     32.85 o 
   4   5   2      237.98      232.98      4.95 o 
   5   5   2      568.26      570.20      9.64 o 
   6   5   2      646.70      684.75     15.79 o 
   7   5   2      108.86      105.00      3.85 o 
   8   5   2       69.64       67.00      3.61 o 
   9   5   2       36.17       39.18      4.16 o 
  -6   6   2       28.42       30.58      2.76 o 
  -5   6   2       95.96       96.46      4.35 o 
  -4   6   2       60.23       65.64      2.22 o 
  -3   6   2      403.70      404.40      6.31 o 
  -2   6   2      174.86      169.45      4.75 o 
  -1   6   2      139.28      135.72      2.56 o 
   0   6   2      770.03      807.63     11.82 o 
   1   6   2      712.03      718.97     25.55 o 
   2   6   2      623.55      632.81     21.22 o 
   3   6   2      298.10      299.19      6.99 o 
   4   6   2      722.20      754.21     13.16 o 
   5   6   2      240.85      259.24      5.77 o 
   6   6   2      161.74      172.45      4.06 o 
   7   6   2      105.68      105.92      3.84 o 
   8   6   2       28.05       25.03      1.41 o 
  -5   7   2      148.16      147.79      6.95 o 
  -4   7   2      210.41      199.35      8.60 o 
  -3   7   2      129.26      137.84      3.11 o 
  -2   7   2       26.91       27.36      1.36 o 
  -1   7   2      228.64      208.78      5.27 o 
   0   7   2      773.38      795.81     23.08 o 
   1   7   2      735.50      776.82     26.85 o 
   2   7   2      468.17      445.07     15.13 o 
   3   7   2      518.32      521.31     26.51 o 
   4   7   2      258.03      251.12     11.59 o 
   5   7   2        7.80        9.93      1.51 o 
   6   7   2      161.13      151.62      5.84 o 
   7   7   2      311.63      294.02     10.81 o 
   8   7   2       75.38       64.94      2.36 o 
  -4   8   2      129.89      121.47      5.24 o 
  -3   8   2      136.43      130.04      2.95 o 
  -2   8   2      218.99      217.77      4.82 o 
  -1   8   2      337.57      349.03      9.81 o 
   0   8   2      144.91      148.95      5.29 o 
   1   8   2      427.30      430.92     13.38 o 
   2   8   2      314.24      311.54     10.61 o 
   3   8   2        0.87        1.11      1.67 o 
   4   8   2       31.20       35.10      3.22 o 
   5   8   2      194.16      187.39     10.26 o 
   6   8   2      143.15      129.07      7.12 o 
   7   8   2        3.27        2.29      2.07 o 
   8   8   2      111.13      101.35      2.79 o 
  -4   9   2       99.31       92.02      5.25 o 
  -3   9   2      354.22      332.91      6.98 o 
  -2   9   2      342.05      335.14      7.39 o 
  -1   9   2      414.46      420.55      9.17 o 
   0   9   2      409.30      415.57     10.14 o 
   1   9   2      453.37      455.68     20.11 o 
   2   9   2       48.58       50.27      2.79 o 
   3   9   2       73.31       75.32      3.92 o 
   4   9   2      184.44      192.73      6.62 o 
   5   9   2      293.26      270.82     14.92 o 
   6   9   2       91.49       91.77      6.87 o 
   7   9   2       16.47       16.56      2.19 o 
  -2  10   2      161.55      156.85      4.36 o 
  -1  10   2      259.45      257.21      7.00 o 
   0  10   2      294.59      303.44      6.95 o 
   1  10   2      177.74      187.19      5.22 o 
   2  10   2      132.38      137.39      5.02 o 
   3  10   2      389.97      413.82     13.06 o 
   4  10   2      116.91      108.73      5.29 o 
   5  10   2       35.92       31.58      2.78 o 
   6  10   2       93.16       94.31      4.26 o 
   7  10   2       83.38       73.81      4.65 o 
  -1  11   2       91.10       98.56      3.36 o 
   0  11   2       60.10       61.82      2.64 o 
   1  11   2       22.33       25.95      2.42 o 
   2  11   2       88.96       86.02      3.92 o 
   3  11   2       46.72       45.33      3.30 o 
   4  11   2       40.81       35.27      3.12 o 
   5  11   2       46.68       50.72      4.02 o 
   2  12   2       10.58        8.53      3.04 o 
   3  12   2       46.66       40.59      8.21 o 
  -3  -9   3       73.07       73.15      3.84 o 
  -2  -9   3      116.88      113.98      4.60 o 
  -1  -9   3        4.26        5.11      2.19 o 
   0  -9   3       24.72       27.77      2.80 o 
   1  -9   3       47.97       53.86      2.61 o 
  -4  -8   3      199.78      203.04      7.87 o 
  -3  -8   3      264.17      255.04      6.58 o 
  -2  -8   3      283.67      292.10      9.63 o 
  -1  -8   3      224.94      230.37      7.17 o 
   0  -8   3       96.20      103.76      4.00 o 
   1  -8   3      564.87      575.48      9.72 o 
   2  -8   3      229.48      229.08      5.14 o 
   3  -8   3      128.60      126.27      3.45 o 
  -5  -7   3      288.87      285.69      8.53 o 
  -4  -7   3      279.08      275.44      6.56 o 
  -3  -7   3      105.75      105.25      3.75 o 
  -2  -7   3       28.27       34.99      3.35 o 
  -1  -7   3      621.99      634.61     13.75 o 
   0  -7   3      785.03      789.19     16.38 o 
   1  -7   3      770.75      767.54     18.54 o 
   2  -7   3      347.00      344.87      6.44 o 
   3  -7   3      359.54      349.40      6.47 o 
   4  -7   3      196.46      184.14      3.94 o 
   5  -7   3      233.38      199.85      7.34 o 
  -6  -6   3       63.95       59.45      2.41 o 
  -5  -6   3       24.89       28.07      1.99 o 
  -4  -6   3       78.62       74.19      3.38 o 
  -3  -6   3       12.56       15.38      1.93 o 
  -2  -6   3      193.12      211.31     15.38 o 
  -1  -6   3      342.78      345.97      7.35 o 
   0  -6   3      897.33      920.16     17.82 o 
   1  -6   3      125.70      121.19      4.11 o 
   2  -6   3      212.00      207.60      4.62 o 
   3  -6   3      320.12      300.28      5.39 o 
   4  -6   3      276.62      266.70      4.92 o 
   5  -6   3       91.53       88.84      2.29 o 
   6  -6   3       86.15       91.01      5.65 o 
  -7  -5   3       64.00       59.62      5.55 o 
  -6  -5   3       25.36       24.91      1.89 o 
  -5  -5   3        4.23        5.19      1.55 o 
  -4  -5   3       49.29       52.97      2.82 o 
  -3  -5   3      192.39      188.47      7.55 o 
  -2  -5   3     1036.53     1054.21     19.81 o 
  -1  -5   3      494.41      518.74     15.70 o 
   0  -5   3      662.72      699.94     13.55 o 
   1  -5   3      283.13      288.69      5.84 o 
   2  -5   3      129.62      127.00      2.71 o 
   3  -5   3      345.25      345.86      5.72 o 
   4  -5   3      851.03      856.51     12.93 o 
   5  -5   3      421.05      429.49      6.76 o 
   6  -5   3       16.94       16.34      0.94 o 
  -7  -4   3       97.40       90.15      8.85 o 
  -6  -4   3       90.36       91.49      5.00 o 
  -5  -4   3      192.04      189.76      6.81 o 
  -4  -4   3      112.48      121.06      5.85 o 
  -3  -4   3      433.72      466.50     15.81 o 
  -2  -4   3      600.66      633.51     12.16 o 
  -1  -4   3      710.89      745.13     23.06 o 
   0  -4   3      227.12      202.52      4.32 o 
   1  -4   3      495.15      492.48      8.68 o 
   2  -4   3      974.19      980.56     24.38 o 
   3  -4   3     1036.61     1123.75     16.13 o 
   4  -4   3      324.35      328.35      6.96 o 
   5  -4   3      204.72      210.90      3.50 o 
   6  -4   3       44.66       45.98      1.08 o 
   7  -4   3      264.71      258.29      9.45 o 
  -7  -3   3      137.91      128.49     12.21 o 
  -6  -3   3      177.50      172.87     12.32 o 
  -5  -3   3      327.10      340.41     17.91 o 
  -4  -3   3      270.11      263.27     11.83 o 
  -3  -3   3     1096.68     1185.28     20.20 o 
  -2  -3   3      706.51      795.20     20.73 o 
  -1  -3   3      482.27      511.20     15.49 o 
   0  -3   3      258.01      260.20      5.34 o 
   1  -3   3      515.87      481.91     11.48 o 
   2  -3   3     2696.22     2705.32     38.81 o 
   3  -3   3      575.03      628.15      8.80 o 
   4  -3   3        2.41        3.69      0.77 o 
   5  -3   3        0.89        0.94      0.66 o 
   6  -3   3      368.16      374.06      4.90 o 
   7  -3   3       94.25       97.24      3.71 o 
   8  -3   3      148.48      155.96      7.28 o 
  -7  -2   3      127.03      134.03      6.19 o 
  -6  -2   3      101.04       93.63      5.90 o 
  -5  -2   3      483.78      469.75     21.58 o 
  -4  -2   3      920.80      951.11     16.25 o 
  -3  -2   3     1687.42     1677.94     28.25 o 
  -2  -2   3     2012.68     2052.53     35.41 o 
  -1  -2   3     1923.15     1952.13     32.66 o 
   0  -2   3     2824.61     2732.08     46.91 o 
   1  -2   3     1768.99     1773.43     29.89 o 
   2  -2   3      803.84      851.40     11.31 o 
   3  -2   3      183.55      160.84      2.41 o 
   4  -2   3      622.80      675.64      7.91 o 
   5  -2   3      159.48      164.36      2.26 o 
   6  -2   3      453.84      451.11      6.39 o 
   7  -2   3      213.57      211.88      6.20 o 
   8  -2   3       94.80       88.73      8.06 o 
  -7  -1   3       31.61       34.60      3.59 o 
  -6  -1   3      120.47      109.62      5.83 o 
  -5  -1   3      386.93      388.25      7.70 o 
  -4  -1   3     1026.63     1060.95     18.01 o 
  -3  -1   3      919.12      928.74     14.78 o 
  -2  -1   3      478.55      465.33      7.73 o 
  -1  -1   3     1879.00     1852.63     30.43 o 
   0  -1   3     1162.56     1150.41     18.30 o 
   1  -1   3     2354.60     2388.22     40.57 o 
   2  -1   3       96.84       65.73      1.43 o 
   3  -1   3      240.67      191.72      2.53 o 
   4  -1   3      326.31      310.58      3.51 o 
   5  -1   3      281.13      284.93      3.39 o 
   6  -1   3      140.15      130.63      2.41 o 
   7  -1   3      360.26      372.42     10.74 o 
   8  -1   3       88.76       94.62      5.00 o 
  -7   0   3       38.48       41.55      6.30 o 
  -6   0   3      260.16      250.91     22.42 o 
  -5   0   3      200.65      219.98     11.20 o 
  -4   0   3      674.47      682.75      8.98 o 
  -3   0   3      845.66      866.72     14.54 o 
  -2   0   3       21.42       14.03      0.77 o 
  -1   0   3      109.16      101.01      2.03 o 
   0   0   3      264.59      263.19      4.35 o 
   1   0   3     2030.96     1837.19     30.40 o 
   2   0   3     1024.17      937.50     10.38 o 
   3   0   3       79.64       72.84      1.37 o 
   4   0   3        1.87        1.46      0.32 o 
   5   0   3      332.54      320.16      4.42 o 
   6   0   3      150.41      140.83      5.12 o 
   7   0   3        2.70        3.96      1.95 o 
   8   0   3      187.30      201.41      7.33 o 
   9   0   3      142.43      147.62     10.02 o 
  -7   1   3      126.02      125.33      5.84 o 
  -6   1   3      387.68      423.52     12.34 o 
  -5   1   3      442.16      422.98     22.28 o 
  -4   1   3      398.10      406.98      7.23 o 
  -3   1   3      327.30      338.23      5.56 o 
  -2   1   3     2173.73     2187.90     29.64 o 
  -1   1   3     2270.39     2101.99     28.12 o 
   0   1   3     3889.31     3570.28     61.84 o 
   1   1   3     2722.60     2454.99     32.79 o 
   2   1   3      406.78      384.25      4.00 o 
   3   1   3      859.12      876.69     13.52 o 
   4   1   3     1242.97     1249.54     20.32 o 
   5   1   3     1663.09     1642.26     22.29 o 
   6   1   3      970.75      969.30     26.54 o 
   7   1   3      324.64      338.43      9.87 o 
   8   1   3      387.81      391.30     11.52 o 
  -7   2   3      165.68      169.97      7.06 o 
  -6   2   3      284.60      287.43     12.14 o 
  -5   2   3      519.23      490.13     13.09 o 
  -4   2   3      314.59      316.48      4.19 o 
  -3   2   3       56.88       54.63      1.05 o 
  -2   2   3     1798.00     1794.73     29.67 o 
  -1   2   3     2758.03     2607.92     51.40 o 
   0   2   3     1525.08     1418.00     17.87 o 
   1   2   3      339.85      311.39      5.53 o 
   3   2   3     1268.58     1260.98     19.78 o 
   4   2   3     1471.64     1409.59     18.76 o 
   5   2   3     1460.50     1428.63     38.02 o 
   6   2   3     1162.25     1163.53     29.53 o 
   7   2   3     1338.60     1219.89     75.03 o 
   8   2   3      174.10      164.50      6.22 o 
   9   2   3      103.67      111.28      5.66 o 
  -7   3   3      175.86      186.57      7.73 o 
  -6   3   3      156.14      154.59      6.13 o 
  -5   3   3      190.68      194.44      8.65 o 
  -4   3   3      673.29      681.04      9.47 o 
  -3   3   3      451.67      454.34      5.46 o 
  -2   3   3      256.83      237.27      2.81 o 
  -1   3   3       68.85       59.62      1.18 o 
   0   3   3       60.70       57.17      1.37 o 
   1   3   3      524.18      630.87     14.18 o 
   2   3   3      590.46      577.31      9.11 o 
   3   3   3      910.89      892.05     15.42 o 
   4   3   3      742.78      720.21     17.13 o 
   5   3   3      674.88      708.96     11.79 o 
   6   3   3      112.06      127.67      2.55 o 
   7   3   3      144.01      142.38      2.77 o 
   8   3   3      118.89      114.07      5.20 o 
   9   3   3      196.60      194.84      7.64 o 
  -7   4   3      167.55      183.35     11.52 o 
  -6   4   3      204.40      212.82      7.70 o 
  -5   4   3      204.65      213.28      6.99 o 
  -4   4   3      207.39      205.53      3.34 o 
  -3   4   3      546.65      562.56      9.03 o 
  -2   4   3      404.40      400.46      5.91 o 
  -1   4   3      203.48      193.52      2.39 o 
   0   4   3      864.93      842.36     11.39 o 
   1   4   3      135.03       98.63      2.43 o 
   2   4   3      450.97      437.30      8.75 o 
   3   4   3     1017.50      992.67     16.69 o 
   4   4   3     1439.48     1501.30     25.30 o 
   5   4   3      333.25      348.83      8.01 o 
   6   4   3      110.42      109.33      3.16 o 
   7   4   3      105.36      105.08      3.25 o 
   8   4   3      293.41      277.14      9.46 o 
   9   4   3      180.91      174.59      7.34 o 
  -6   5   3      136.87      145.55      9.30 o 
  -5   5   3      177.24      184.75      5.64 o 
  -4   5   3        2.49        4.09      0.81 o 
  -3   5   3      379.41      380.13      6.48 o 
  -2   5   3      618.33      618.16     12.88 o 
  -1   5   3      339.40      351.07      5.92 o 
   0   5   3      265.34      252.41      4.79 o 
   1   5   3      838.19      933.46     15.31 o 
   2   5   3      983.14     1007.97     16.76 o 
   3   5   3      353.91      319.83      7.47 o 
   4   5   3      715.57      760.81     13.01 o 
   5   5   3      151.23      152.34      3.60 o 
   6   5   3      463.62      454.80     13.43 o 
   7   5   3      414.20      393.01     16.63 o 
   8   5   3       98.94       98.92      2.63 o 
   9   5   3       51.92       52.77      7.09 o 
  -6   6   3       38.02       40.45      4.07 o 
  -5   6   3       63.40       71.33      3.18 o 
  -4   6   3      293.39      298.55      4.97 o 
  -3   6   3      510.61      512.58     10.20 o 
  -2   6   3      359.07      364.80      5.72 o 
  -1   6   3      268.10      273.70      4.68 o 
   0   6   3      122.57      118.65      2.82 o 
   1   6   3      824.88      892.34     15.10 o 
   2   6   3     1981.44     2124.40     39.25 o 
   3   6   3      772.49      856.82     15.45 o 
   4   6   3      502.05      507.02     13.40 o 
   5   6   3      425.62      466.15      9.97 o 
   6   6   3      415.06      398.93     10.09 o 
   7   6   3       75.36       73.04      3.08 o 
   8   6   3       80.69       74.57      2.75 o 
  -5   7   3       97.94       94.27      5.56 o 
  -4   7   3      365.44      354.71      7.17 o 
  -3   7   3      203.33      200.26      3.31 o 
  -2   7   3      159.93      157.48      3.04 o 
  -1   7   3      440.89      447.30      8.04 o 
   0   7   3      728.50      765.55     17.50 o 
   1   7   3     1027.37     1066.35     37.55 o 
   2   7   3     1507.38     1554.38     27.78 o 
   3   7   3     1681.03     1783.92     32.28 o 
   4   7   3      880.04      949.45     29.04 o 
   5   7   3      462.19      470.53      9.58 o 
   6   7   3      479.22      468.20     12.07 o 
   7   7   3      152.37      145.68      6.50 o 
   8   7   3      212.99      202.08      8.38 o 
   9   7   3       44.93       37.74      1.80 o 
  -4   8   3       32.65       35.36      2.00 o 
  -3   8   3       14.81       15.56      1.03 o 
  -2   8   3       10.83       11.27      1.04 o 
  -1   8   3      134.54      130.89      3.08 o 
   0   8   3      474.89      498.45     13.89 o 
   1   8   3      909.18      957.18     40.20 o 
   2   8   3      132.19      128.91      4.13 o 
   3   8   3      295.78      294.55     10.47 o 
   4   8   3      163.44      167.00      6.67 o 
   5   8   3      197.87      170.95      5.10 o 
   6   8   3      247.03      246.64      6.55 o 
   7   8   3      311.08      287.30     11.74 o 
   8   8   3       60.69       55.73      2.46 o 
  -4   9   3       43.28       42.53      2.25 o 
  -3   9   3       19.86       22.92      1.22 o 
  -2   9   3       21.22       25.08      1.64 o 
  -1   9   3      111.74      109.90      3.09 o 
   0   9   3      187.28      190.93      7.02 o 
   1   9   3      178.94      175.12      6.55 o 
   2   9   3       14.04       14.94      2.05 o 
   3   9   3       26.29       26.22      2.34 o 
   4   9   3      105.71       92.46      5.20 o 
   5   9   3      207.98      206.86      9.41 o 
   6   9   3       28.40       29.50      2.88 o 
   7   9   3       25.44       23.99      2.40 o 
   8   9   3       28.10       25.01      1.77 o 
  -3  10   3       53.22       50.37      2.53 o 
  -2  10   3      294.87      280.00      6.42 o 
  -1  10   3      222.39      230.42      5.17 o 
   0  10   3      184.46      190.35      4.65 o 
   1  10   3       17.06       19.36      1.90 o 
   2  10   3      256.20      249.43      9.46 o 
   3  10   3      178.23      178.22      5.48 o 
   4  10   3      209.43      204.72      9.51 o 
   5  10   3      194.16      198.23      9.16 o 
   6  10   3       51.63       47.91      2.87 o 
   7  10   3        9.18        7.87      1.78 o 
  -1  11   3      121.08      117.87      3.54 o 
   0  11   3      132.07      139.83      3.66 o 
   1  11   3      144.24      146.84      4.26 o 
   2  11   3      195.04      188.40      5.71 o 
   3  11   3      172.37      167.02      5.48 o 
   4  11   3       41.33       44.60      3.25 o 
   5  11   3       33.26       31.22      2.92 o 
   6  11   3       41.66       34.68      3.53 o 
   1  12   3      125.08      115.08      3.62 o 
   2  12   3       79.56       78.16      6.44 o 
   3  12   3       77.98       76.35      4.98 o 
   4  12   3       33.38       30.68      4.06 o 
  -3  -8   4      122.59      123.59      6.30 o 
  -2  -8   4       19.82       24.84      2.81 o 
  -1  -8   4        7.17        7.92      2.96 o 
   0  -8   4       61.60       61.79      3.43 o 
   1  -8   4      127.02      127.51      3.56 o 
   2  -8   4        7.33        6.51      1.75 o 
  -4  -7   4      168.73      163.30      5.91 o 
  -3  -7   4       49.45       53.94      3.06 o 
  -2  -7   4      153.68      154.62      4.72 o 
  -1  -7   4      106.07      105.71      4.92 o 
   0  -7   4      121.74      122.25      4.22 o 
   1  -7   4       63.18       61.68      2.50 o 
   2  -7   4      181.25      173.40      3.82 o 
   3  -7   4      213.56      208.45      4.20 o 
   4  -7   4      248.25      234.97      6.52 o 
  -5  -6   4      196.95      195.66      5.04 o 
  -4  -6   4       59.02       57.63      3.45 o 
  -3  -6   4        0.92        1.50      1.74 o 
  -2  -6   4      355.09      350.36      8.00 o 
  -1  -6   4      484.66      490.82     11.04 o 
   0  -6   4      282.76      276.40      6.30 o 
   1  -6   4      107.87      105.90      3.54 o 
   2  -6   4      451.36      448.11     10.77 o 
   3  -6   4      137.84      140.78      3.11 o 
   4  -6   4      130.82      126.21      3.29 o 
   5  -6   4      216.38      201.10      3.71 o 
  -6  -5   4      130.54      130.93      4.18 o 
  -5  -5   4       75.23       78.94      2.70 o 
  -4  -5   4      124.58      121.92      5.46 o 
  -3  -5   4      533.27      565.55     12.60 o 
  -2  -5   4      300.94      320.25      8.37 o 
  -1  -5   4      445.57      467.90      9.07 o 
   0  -5   4      905.35      913.68     16.43 o 
   1  -5   4      585.85      597.84     11.01 o 
   2  -5   4      357.78      368.88      6.20 o 
   3  -5   4      571.23      573.65     15.96 o 
   4  -5   4      396.77      380.70      6.74 o 
   5  -5   4      310.36      299.62      5.12 o 
   6  -5   4      172.88      164.12      3.37 o 
  -6  -4   4        5.77        4.03      1.24 o 
  -5  -4   4       82.04       85.43      3.67 o 
  -4  -4   4      225.45      240.06      7.37 o 
  -3  -4   4      630.63      651.93     20.60 o 
  -2  -4   4      377.98      391.03      9.32 o 
  -1  -4   4      555.32      594.96     18.30 o 
   0  -4   4      618.60      663.80     19.47 o 
   1  -4   4      594.93      608.34     11.59 o 
   2  -4   4      720.10      746.33     16.83 o 
   3  -4   4     1350.93     1351.60     23.90 o 
   4  -4   4     1442.06     1460.60     22.83 o 
   5  -4   4      321.82      313.19      5.36 o 
   6  -4   4      204.21      196.08      3.18 o 
   7  -4   4       60.80       60.30      4.48 o 
  -7  -3   4       34.18       33.29      3.78 o 
  -6  -3   4       56.53       55.79      2.50 o 
  -5  -3   4       53.26       53.39      2.09 o 
  -4  -3   4        1.05        3.13      1.92 o 
  -3  -3   4       38.15       39.12      2.26 o 
  -2  -3   4      303.86      292.08      9.84 o 
  -1  -3   4      281.83      277.98      5.98 o 
   0  -3   4        8.57        9.54      2.31 o 
   1  -3   4      681.99      734.76     21.37 o 
   2  -3   4     1428.16     1468.32     22.46 o 
   3  -3   4      183.73      181.47      3.05 o 
   4  -3   4      409.71      423.84      6.00 o 
   5  -3   4      276.83      279.34      4.10 o 
   6  -3   4      130.49      125.23      2.21 o 
   7  -3   4       29.22       35.01      3.50 o 
  -7  -2   4       71.71       73.24      4.61 o 
  -6  -2   4      177.26      180.68      8.89 o 
  -5  -2   4       19.98       23.31      1.29 o 
  -4  -2   4      121.03      120.04      3.02 o 
  -3  -2   4      479.14      513.07     10.06 o 
  -2  -2   4      204.62      209.50      6.67 o 
  -1  -2   4      330.21      316.87      7.66 o 
   0  -2   4      897.23      891.02     15.92 o 
   1  -2   4     1652.81     1710.79     29.36 o 
   2  -2   4     1089.32     1112.65     15.21 o 
   3  -2   4      585.40      655.70      9.01 o 
   4  -2   4       89.99       96.59      1.77 o 
   5  -2   4      212.62      217.77      3.31 o 
   6  -2   4      207.31      211.94      4.46 o 
   7  -2   4      221.23      230.87      7.51 o 
   8  -2   4      205.41      221.72     11.53 o 
  -7  -1   4       19.19       19.17      3.00 o 
  -6  -1   4       54.89       50.99      3.62 o 
  -5  -1   4      216.54      226.92      3.62 o 
  -4  -1   4     1233.13     1233.59     20.70 o 
  -3  -1   4      810.83      842.54     13.81 o 
  -2  -1   4     1061.05     1129.17     18.43 o 
  -1  -1   4     1506.58     1533.32     25.27 o 
   0  -1   4     2597.12     2557.77     43.73 o 
   1  -1   4     1219.52     1226.50     19.78 o 
   2  -1   4     1000.29     1036.55     13.96 o 
   3  -1   4     3483.56     3571.83     52.47 o 
   4  -1   4      730.80      784.98      8.92 o 
   5  -1   4      225.27      231.90      2.96 o 
   6  -1   4      564.02      557.20      8.01 o 
   7  -1   4      445.71      442.19      7.46 o 
   8  -1   4      136.04      141.55      5.87 o 
  -7   0   4       45.61       47.64      3.73 o 
  -6   0   4      119.07       99.68     16.42 o 
  -5   0   4      472.64      454.05     11.02 o 
  -4   0   4      718.07      751.40     11.01 o 
  -3   0   4      315.61      324.61      5.28 o 
  -2   0   4     1377.19     1372.57     22.33 o 
  -1   0   4     1114.16     1170.05     18.79 o 
   0   0   4      959.22      998.46     19.21 o 
   1   0   4     2787.29     2758.60     47.03 o 
   2   0   4      802.79      790.79     10.14 o 
   3   0   4      176.17      157.54      2.31 o 
   4   0   4      302.07      289.35      4.00 o 
   5   0   4      377.36      376.81      5.23 o 
   6   0   4      151.68      150.03      2.54 o 
   7   0   4      152.65      150.68      2.89 o 
   8   0   4       70.09       71.63      4.07 o 
   9   0   4       21.31       20.71      3.20 o 
  -7   1   4      160.65      181.43      9.74 o 
  -6   1   4      252.98      279.01      8.78 o 
  -5   1   4      310.84      290.86     11.16 o 
  -4   1   4      462.33      489.54      8.05 o 
  -3   1   4      636.28      649.06      8.41 o 
  -2   1   4      294.58      297.04      3.89 o 
  -1   1   4     1007.20     1013.59     16.97 o 
   0   1   4     4738.49     4456.03     80.79 o 
   1   1   4     4197.47     3866.83     68.92 o 
   2   1   4      614.04      593.67      7.26 o 
   3   1   4       20.87       38.36      0.82 o 
   4   1   4      139.55      112.71      1.86 o 
   5   1   4      440.39      443.47      6.91 o 
   6   1   4       14.62       18.72      0.57 o 
   7   1   4      122.19      131.29      1.90 o 
   8   1   4      149.38      154.49      8.10 o 
   9   1   4       61.34       60.38      4.14 o 
  -7   2   4       48.39       52.21      3.82 o 
  -6   2   4      125.81      129.46      5.36 o 
  -5   2   4      165.84      169.33      5.14 o 
  -4   2   4      180.83      193.37      2.75 o 
  -3   2   4      382.27      378.74      7.29 o 
  -2   2   4     1715.62     1647.45     38.83 o 
  -1   2   4     2623.65     2421.40     40.78 o 
   0   2   4     3657.42     3389.37     67.42 o 
   1   2   4       38.03       55.74      2.32 o 
   2   2   4     1083.72     1066.76     16.00 o 
   3   2   4     1326.40     1269.85     20.58 o 
   4   2   4      749.77      729.10      9.14 o 
   5   2   4      474.35      476.03      6.41 o 
   6   2   4      624.53      642.49     12.92 o 
   7   2   4      161.89      172.14      3.33 o 
   8   2   4       36.59       39.33      3.08 o 
  -7   3   4       40.50       42.14      3.78 o 
  -6   3   4      105.47      104.93      7.16 o 
  -5   3   4      185.90      195.03      4.07 o 
  -4   3   4       39.67       43.50      0.95 o 
  -3   3   4      299.42      304.32      5.27 o 
  -2   3   4     2397.30     2307.73     32.74 o 
  -1   3   4     1106.70     1122.79     12.64 o 
   0   3   4       13.88        6.60      0.93 o 
   1   3   4       26.44       23.30      0.56 o 
   2   3   4     1026.60     1026.20     23.21 o 
   3   3   4      388.73      394.84      9.03 o 
   4   3   4      800.30      832.31     14.85 o 
   5   3   4      723.78      781.82     17.38 o 
   6   3   4      533.94      545.24     13.51 o 
   7   3   4      132.23      127.88      2.80 o 
   8   3   4       46.52       42.88      1.01 o 
   9   3   4      175.35      181.15     10.08 o 
  -6   4   4      114.17      123.28      5.39 o 
  -5   4   4      286.18      265.00      8.07 o 
  -4   4   4      495.59      478.26     11.79 o 
  -3   4   4     1079.33     1103.23     13.15 o 
  -2   4   4      181.50      185.09      2.38 o 
  -1   4   4      683.34      707.07      9.18 o 
   0   4   4      436.26      427.09      7.00 o 
   1   4   4     1787.20     1783.56     28.97 o 
   2   4   4      808.90      821.06     18.80 o 
   3   4   4     1272.35     1279.53     29.71 o 
   4   4   4     1387.33     1469.95     34.50 o 
   5   4   4      389.39      429.88     10.00 o 
   6   4   4      128.02      150.37      6.85 o 
   7   4   4      571.72      585.64     10.47 o 
   8   4   4      668.03      633.52     13.06 o 
   9   4   4      193.73      189.25      7.38 o 
  -6   5   4       80.81       80.83      4.60 o 
  -5   5   4      147.15      147.61      5.67 o 
  -4   5   4      502.12      475.90      9.89 o 
  -3   5   4      722.59      708.66      8.91 o 
  -2   5   4      126.16      119.18      2.60 o 
  -1   5   4      636.10      611.63     10.56 o 
   0   5   4      598.26      616.08      9.28 o 
   1   5   4      208.17      205.80      3.04 o 
   2   5   4      695.81      715.49     15.35 o 
   3   5   4     1240.58     1341.23     22.43 o 
   4   5   4      483.41      509.46      8.53 o 
   5   5   4      127.37      113.77      3.89 o 
   6   5   4      833.60      847.00     20.00 o 
   7   5   4      388.00      405.82      7.96 o 
   8   5   4      525.70      517.21      9.36 o 
   9   5   4      236.48      231.89      8.36 o 
  -5   6   4       86.00       85.58      4.03 o 
  -4   6   4      153.22      139.41      3.09 o 
  -3   6   4      138.66      132.21      2.79 o 
  -2   6   4      461.69      462.89     13.62 o 
  -1   6   4       15.11       15.50      0.96 o 
   0   6   4       16.35       19.17      1.12 o 
   1   6   4      185.94      190.00      7.09 o 
   2   6   4       39.52       27.09      1.72 o 
   3   6   4       21.74       29.29      1.74 o 
   4   6   4      102.91       98.50      2.69 o 
   5   6   4      367.30      367.27     10.91 o 
   6   6   4      285.72      274.65     11.38 o 
   7   6   4       11.04       11.58      1.09 o 
   8   6   4       74.89       75.25      2.96 o 
  -5   7   4      182.87      179.72      7.81 o 
  -4   7   4      217.14      220.61      4.94 o 
  -3   7   4      132.55      133.69      3.15 o 
  -2   7   4      171.51      169.90      4.09 o 
  -1   7   4      139.96      144.82      2.91 o 
   0   7   4      138.36      134.10      3.57 o 
   1   7   4      662.96      712.94     10.25 o 
   2   7   4      136.45      150.09      4.03 o 
   3   7   4      495.96      476.54      9.87 o 
   4   7   4      275.76      269.78      6.73 o 
   5   7   4      313.21      312.01      7.59 o 
   6   7   4        2.19        6.66      1.27 o 
   7   7   4      262.75      248.39     10.10 o 
   8   7   4      109.33      100.97      4.04 o 
   9   7   4       24.62       20.59      1.57 o 
  -4   8   4      137.61      139.43      3.29 o 
  -3   8   4      111.94      116.39      4.09 o 
  -2   8   4      109.37      106.54      2.30 o 
  -1   8   4      496.63      503.41      8.04 o 
   0   8   4      351.86      353.67      9.04 o 
   1   8   4      304.61      302.61      7.78 o 
   2   8   4      925.14      996.08     26.25 o 
   3   8   4     1482.84     1580.13     30.07 o 
   4   8   4      131.03      127.55      5.31 o 
   5   8   4      197.34      207.76      5.60 o 
   6   8   4      388.28      378.51     11.94 o 
   7   8   4      414.03      377.70     13.43 o 
   8   8   4      115.01      101.33      5.07 o 
   9   8   4       60.38       53.85      2.74 o 
  -3   9   4       40.83       41.56      2.37 o 
  -2   9   4      229.73      223.49      4.40 o 
  -1   9   4       90.64       88.73      2.66 o 
   0   9   4      363.08      378.24      9.67 o 
   1   9   4      222.80      221.29      6.60 o 
   2   9   4      418.14      410.75     17.67 o 
   3   9   4       89.32       91.25      4.71 o 
   4   9   4      282.41      285.15      7.92 o 
   5   9   4      326.26      338.24      8.59 o 
   6   9   4      465.63      420.17      9.94 o 
   7   9   4      128.04      117.79      4.22 o 
   8   9   4       59.12       54.41      2.74 o 
  -2  10   4       55.22       55.63      2.52 o 
  -1  10   4       11.04       10.53      1.61 o 
   0  10   4      204.04      204.80      5.84 o 
   1  10   4      277.54      268.92      7.42 o 
   2  10   4      107.83      104.90      4.80 o 
   3  10   4       53.23       54.24      4.00 o 
   4  10   4      410.99      391.63     14.18 o 
   5  10   4      287.77      275.37     12.02 o 
   6  10   4       80.39       71.30      3.56 o 
   7  10   4      168.80      165.83      9.04 o 
   8  10   4       18.70       16.72      1.87 o 
  -1  11   4       65.23       66.20      2.79 o 
   0  11   4       28.59       29.99      2.23 o 
   1  11   4       72.54       72.69      2.75 o 
   2  11   4       89.68       92.29      5.12 o 
   3  11   4      136.20      135.73      6.52 o 
   4  11   4       62.20       57.34      4.58 o 
   5  11   4      163.00      152.94      9.78 o 
   6  11   4       63.74       66.15      5.57 o 
   7  11   4       13.48       10.64      2.15 o 
   1  12   4       27.59       31.00      2.55 o 
   2  12   4       38.92       42.26      2.92 o 
   3  12   4       13.82       12.77      2.67 o 
   4  12   4       57.66       62.51      3.92 o 
   5  12   4       36.06       33.37      3.21 o 
  -3  -7   5      197.31      193.00      6.23 o 
  -2  -7   5       96.87       92.87      4.00 o 
  -1  -7   5       66.69       66.13      4.20 o 
   0  -7   5      333.74      324.56      7.80 o 
   1  -7   5      262.88      262.72      5.71 o 
   2  -7   5      162.30      159.60      3.73 o 
   3  -7   5       64.93       64.48      2.36 o 
  -4  -6   5       41.13       42.78      2.73 o 
  -3  -6   5       42.46       45.29      2.80 o 
  -2  -6   5       64.71       71.69      3.38 o 
  -1  -6   5       64.64       71.83      4.02 o 
   0  -6   5      119.89      117.87      4.03 o 
   1  -6   5      124.26      121.44      4.60 o 
   2  -6   5       90.67       89.13      2.76 o 
   3  -6   5      118.07      120.95      2.93 o 
   4  -6   5      149.17      140.99      3.11 o 
  -5  -5   5       51.19       49.14      3.85 o 
  -4  -5   5       27.11       29.20      3.16 o 
  -3  -5   5       42.74       43.99      3.22 o 
  -2  -5   5      247.56      257.94      6.05 o 
  -1  -5   5      427.36      446.08     12.07 o 
   0  -5   5        9.93       12.55      1.89 o 
   1  -5   5        1.38        1.38      1.32 o 
   2  -5   5       45.45       44.99      2.43 o 
   3  -5   5       45.40       44.38      1.95 o 
   4  -5   5      134.55      131.95      2.80 o 
   5  -5   5      168.42      167.19      3.21 o 
   6  -5   5      111.35      110.53      2.61 o 
  -5  -4   5      111.78      112.57      3.85 o 
  -4  -4   5      283.45      280.25     13.57 o 
  -3  -4   5      549.29      563.43     25.60 o 
  -2  -4   5      284.32      292.65      9.52 o 
  -1  -4   5      695.69      719.62     20.93 o 
   0  -4   5      390.78      397.50     11.25 o 
   1  -4   5      223.10      229.15      4.95 o 
   2  -4   5      233.90      241.23      5.53 o 
   3  -4   5      600.62      586.87     13.78 o 
   4  -4   5      620.84      642.09     13.70 o 
   5  -4   5      378.32      376.21      6.42 o 
   6  -4   5      202.29      194.08      7.27 o 
  -6  -3   5       97.22       90.85      4.45 o 
  -5  -3   5      195.59      198.42      4.65 o 
  -4  -3   5      417.41      427.18     12.03 o 
  -3  -3   5      663.38      674.20     30.13 o 
  -2  -3   5      290.81      305.72      9.95 o 
  -1  -3   5      144.64      158.68      5.35 o 
   0  -3   5      418.33      436.62     15.25 o 
   1  -3   5      855.72      903.24     33.74 o 
   2  -3   5      958.34      949.18     39.64 o 
   3  -3   5     1843.94     1892.85     27.17 o 
   4  -3   5      803.44      817.70     15.92 o 
   5  -3   5      169.21      159.96      2.94 o 
   6  -3   5      218.51      210.77      4.11 o 
   7  -3   5      302.93      299.31     12.59 o 
  -6  -2   5       91.47       91.91      3.67 o 
  -5  -2   5       27.84       28.64      1.66 o 
  -4  -2   5      253.33      255.46      6.15 o 
  -3  -2   5       80.31       82.77      3.54 o 
  -2  -2   5      467.23      478.94     10.66 o 
  -1  -2   5       84.35       91.35      3.12 o 
   0  -2   5      248.28      264.05      6.59 o 
   1  -2   5     1366.42     1405.18     23.81 o 
   2  -2   5     1247.17     1255.05     32.44 o 
   3  -2   5      498.86      537.54      7.39 o 
   4  -2   5      355.52      330.53      4.72 o 
   5  -2   5      580.15      571.77      8.15 o 
   6  -2   5      259.01      249.50      3.68 o 
   7  -2   5      135.54      130.41      5.08 o 
   8  -2   5       81.72       83.16      3.45 o 
  -6  -1   5       96.01       97.82      5.28 o 
  -5  -1   5       79.40       73.50      1.63 o 
  -4  -1   5      112.98      112.13      2.79 o 
  -3  -1   5       14.75       18.92      1.22 o 
  -2  -1   5      227.19      233.09      4.40 o 
  -1  -1   5      725.61      714.20     15.64 o 
   0  -1   5     1031.49     1031.17     16.94 o 
   1  -1   5      890.45      930.73     15.89 o 
   2  -1   5     1087.36     1133.71     15.37 o 
   3  -1   5      684.66      701.82      9.28 o 
   4  -1   5      513.12      524.41      7.27 o 
   5  -1   5     1091.32     1162.43     16.39 o 
   6  -1   5      504.84      509.12      6.25 o 
   7  -1   5      344.52      336.27      6.10 o 
   8  -1   5      155.94      164.45      6.30 o 
  -6   0   5       44.92       48.65      5.41 o 
  -5   0   5      276.20      259.30     11.44 o 
  -4   0   5       34.06       41.25      1.27 o 
  -3   0   5      200.11      196.47      4.47 o 
  -2   0   5      105.50      109.88      2.77 o 
  -1   0   5      239.76      234.25      4.65 o 
   0   0   5      464.13      460.06     10.38 o 
   1   0   5      390.43      384.30      7.64 o 
   2   0   5     1276.35     1262.09     16.67 o 
   3   0   5     2352.11     2319.74     32.77 o 
   4   0   5      407.37      445.98      5.35 o 
   5   0   5      196.81      197.73      3.08 o 
   6   0   5      452.38      474.91      7.06 o 
   7   0   5      442.40      457.28      7.90 o 
   8   0   5       60.87       64.82      3.73 o 
   9   0   5      101.12      107.68      5.19 o 
  -6   1   5       58.59       62.72      3.66 o 
  -5   1   5      182.66      201.15      6.40 o 
  -4   1   5      226.39      240.60      4.35 o 
  -3   1   5      355.59      351.85      4.82 o 
  -2   1   5      540.71      568.24      8.78 o 
  -1   1   5      268.34      284.86      5.87 o 
   0   1   5     1187.35     1230.02     19.99 o 
   1   1   5     1558.10     1495.61     24.47 o 
   2   1   5     1575.28     1533.23     20.01 o 
   3   1   5      361.84      371.47      4.97 o 
   4   1   5      972.13      987.28     12.95 o 
   5   1   5      279.94      298.73      4.05 o 
   6   1   5      247.96      257.80      5.42 o 
   7   1   5      133.62      143.89      2.15 o 
   8   1   5       76.64       75.72      5.80 o 
   9   1   5      117.67      121.29      5.32 o 
  -6   2   5      191.32      201.60      7.07 o 
  -5   2   5      123.18      120.32      2.60 o 
  -4   2   5      415.74      397.76      7.08 o 
  -3   2   5      453.56      473.84     13.27 o 
  -2   2   5      979.26     1018.87     23.92 o 
  -1   2   5     1998.14     1933.89     32.42 o 
   0   2   5     4255.33     3965.61     70.32 o 
   1   2   5     3424.16     3244.45    155.73 o 
   2   2   5     2056.77     2041.18     48.17 o 
   3   2   5       70.39       67.00      1.31 o 
   4   2   5     1186.62     1209.42     19.68 o 
   5   2   5     1080.19     1110.57     27.51 o 
   6   2   5      440.46      452.90      6.24 o 
   7   2   5      303.74      302.10      5.99 o 
   8   2   5      292.13      292.21      4.48 o 
   9   2   5       49.12       46.20      5.55 o 
  -6   3   5       80.07       82.96      4.36 o 
  -5   3   5      119.37      120.62      2.11 o 
  -4   3   5      120.22      114.77      2.03 o 
  -3   3   5      953.35      952.58     13.87 o 
  -2   3   5      402.78      401.24      6.94 o 
  -1   3   5     1506.16     1450.92     23.74 o 
   0   3   5      732.51      747.15     11.61 o 
   1   3   5     2016.41     2050.13     48.78 o 
   2   3   5      330.10      318.71      9.00 o 
   3   3   5      995.31      957.61     18.54 o 
   4   3   5      197.86      186.01      2.60 o 
   5   3   5      597.17      584.16      8.00 o 
   6   3   5      318.46      327.32      7.07 o 
   7   3   5       18.49       19.40      0.68 o 
   8   3   5        8.92       10.40      0.57 o 
  -6   4   5       10.98       13.97      2.46 o 
  -5   4   5      169.70      186.49      6.15 o 
  -4   4   5      110.74      122.38      2.52 o 
  -3   4   5      330.24      337.33      5.39 o 
  -2   4   5      404.49      400.82      5.40 o 
  -1   4   5     1060.26     1061.94     12.71 o 
   0   4   5      332.73      352.12      5.69 o 
   1   4   5      539.74      557.27      9.29 o 
   2   4   5      108.23       95.09      3.44 o 
   3   4   5      697.15      760.98     17.62 o 
   4   4   5      845.21      887.63     22.30 o 
   5   4   5      154.01      158.74      4.89 o 
   6   4   5       40.74       38.44      1.13 o 
   7   4   5       38.04       37.44      1.03 o 
   8   4   5       16.75       18.24      0.80 o 
  -5   5   5      124.20      128.66      4.98 o 
  -4   5   5      288.63      277.84      9.34 o 
  -3   5   5        9.79       12.82      0.65 o 
  -2   5   5      774.65      787.42     11.46 o 
  -1   5   5     1276.03     1312.58     18.77 o 
   0   5   5     1361.97     1404.33     40.58 o 
   1   5   5      402.59      386.59      6.17 o 
   2   5   5     1169.67     1229.71     31.64 o 
   3   5   5     1139.23     1219.07     29.15 o 
   4   5   5     1233.01     1321.38     33.95 o 
   5   5   5      180.32      191.55      7.16 o 
   6   5   5      109.32      115.01      2.60 o 
   7   5   5      465.05      466.84      9.58 o 
   8   5   5      704.13      687.59     17.61 o 
  -5   6   5       21.28       21.90      2.71 o 
  -4   6   5      199.10      188.52      6.67 o 
  -3   6   5      380.62      362.62      7.18 o 
  -2   6   5      511.59      515.04     10.39 o 
  -1   6   5      410.32      394.99     13.61 o 
   0   6   5      326.80      336.90      6.70 o 
   1   6   5      319.18      330.14      6.15 o 
   2   6   5      484.84      528.01     10.26 o 
   3   6   5     1547.22     1564.01     27.07 o 
   4   6   5       79.91       77.70      2.75 o 
   5   6   5      287.16      278.01      5.33 o 
   6   6   5      214.87      236.22      6.76 o 
   7   6   5      862.60      917.34     24.57 o 
   8   6   5      395.13      393.06     10.54 o 
   9   6   5      177.74      154.98      9.03 o 
  -5   7   5       71.90       73.32      4.38 o 
  -4   7   5      147.41      133.11      3.36 o 
  -3   7   5      681.82      660.98     12.71 o 
  -2   7   5      314.32      319.42      6.16 o 
  -1   7   5       46.47       51.06      1.81 o 
   0   7   5       49.59       46.64      1.60 o 
   1   7   5      345.41      340.02      5.80 o 
   2   7   5      191.70      181.09      4.22 o 
   3   7   5      382.60      386.79      8.90 o 
   4   7   5       26.66       32.77      2.06 o 
   5   7   5      249.69      275.46      7.10 o 
   6   7   5      190.71      183.97      6.22 o 
   7   7   5      223.23      222.26      8.72 o 
   8   7   5       55.68       56.22      2.92 o 
   9   7   5      164.03      155.94      4.69 o 
  -4   8   5      165.94      162.90      7.08 o 
  -3   8   5      108.08      106.51      2.91 o 
  -2   8   5      215.32      208.20      6.62 o 
  -1   8   5       37.90       35.93      1.60 o 
   0   8   5      177.29      177.93      4.78 o 
   1   8   5      351.28      355.24      6.92 o 
   2   8   5      602.93      619.75     11.68 o 
   3   8   5        6.24        8.67      1.90 o 
   4   8   5       85.88       87.59      3.16 o 
   5   8   5       92.25      100.89      3.34 o 
   6   8   5      365.58      345.80     11.89 o 
   7   8   5      155.05      150.37      5.63 o 
   8   8   5       84.59       77.13      3.31 o 
   9   8   5       17.65       16.98      1.95 o 
  -3   9   5       40.32       42.04      1.86 o 
  -2   9   5       29.71       29.57      1.77 o 
  -1   9   5       76.12       72.77      2.10 o 
   0   9   5      328.80      325.52      7.47 o 
   1   9   5      135.69      139.82      3.10 o 
   2   9   5      175.05      181.34      5.77 o 
   3   9   5        2.85        1.36      1.75 o 
   4   9   5       33.20       30.06      2.83 o 
   5   9   5      121.31      114.56      3.83 o 
   6   9   5      211.21      203.11      5.72 o 
   7   9   5       77.78       76.31      3.16 o 
   8   9   5        7.34        5.27      1.70 o 
  -2  10   5       25.03       26.86      2.10 o 
  -1  10   5      325.01      317.53      6.65 o 
   0  10   5      269.88      266.15      6.35 o 
   1  10   5       80.12       78.60      2.83 o 
   2  10   5        0.28        0.41      1.02 o 
   3  10   5      269.98      263.99     11.48 o 
   4  10   5      308.95      305.44     10.50 o 
   5  10   5      340.23      330.06      9.08 o 
   6  10   5       74.31       73.84      3.41 o 
   7  10   5       26.45       24.28      2.25 o 
   8  10   5       11.15        8.90      1.71 o 
  -1  11   5      205.78      193.83      5.17 o 
   0  11   5       81.49       82.26      3.01 o 
   1  11   5      136.72      133.29      4.91 o 
   2  11   5      108.83      111.68      3.65 o 
   3  11   5      289.43      267.60     11.99 o 
   4  11   5      580.82      573.42     24.70 o 
   5  11   5      177.25      167.98      6.59 o 
   6  11   5      105.97       99.79      5.36 o 
   7  11   5       61.59       52.64      3.18 o 
   1  12   5       48.22       47.80      2.73 o 
   2  12   5      166.81      160.36      5.38 o 
   3  12   5       89.43       89.36      4.38 o 
   4  12   5      110.88      107.68      8.92 o 
   5  12   5       24.86       19.50      3.67 o 
   6  12   5       60.57       54.37      4.53 o 
   0  -7   6      170.96      167.90      5.63 o 
   1  -7   6      142.51      135.92      3.84 o 
  -3  -6   6      177.36      174.15      6.13 o 
  -2  -6   6      169.18      165.05      5.21 o 
  -1  -6   6      341.10      347.54     11.01 o 
   0  -6   6      417.95      420.91      9.45 o 
   1  -6   6      272.69      268.41      6.74 o 
   2  -6   6      306.06      300.63      6.02 o 
   3  -6   6      265.11      257.07      4.94 o 
  -4  -5   6       27.00       28.81      2.35 o 
  -3  -5   6      118.86      117.20      4.88 o 
  -2  -5   6      218.59      231.28      7.86 o 
  -1  -5   6      198.77      197.90      6.86 o 
   0  -5   6      156.84      157.79      5.06 o 
   1  -5   6      532.85      530.04     16.25 o 
   2  -5   6      158.10      163.63      3.48 o 
   3  -5   6       92.72       99.28      2.84 o 
   4  -5   6       57.00       60.88      2.28 o 
   5  -5   6      186.99      175.70      4.17 o 
  -5  -4   6      117.17      110.58      7.08 o 
  -4  -4   6      171.15      174.23      5.82 o 
  -3  -4   6      225.20      235.76      7.63 o 
  -2  -4   6      241.41      256.31      6.77 o 
  -1  -4   6      272.45      282.98      7.56 o 
   0  -4   6       73.73       76.82      3.01 o 
   1  -4   6      101.69      100.40      3.26 o 
   2  -4   6       21.28       18.89      1.68 o 
   3  -4   6      161.10      162.08      7.18 o 
   4  -4   6      296.41      292.03      6.41 o 
   5  -4   6      198.60      196.55      3.56 o 
   6  -4   6       89.12       89.58      2.12 o 
  -5  -3   6      129.61      127.51      5.78 o 
  -4  -3   6      439.57      430.26     13.89 o 
  -3  -3   6       57.35       61.63      2.98 o 
  -2  -3   6      265.08      275.83      6.34 o 
  -1  -3   6      448.37      481.28     12.54 o 
   0  -3   6      239.89      247.39      5.26 o 
   1  -3   6       28.52       25.47      1.89 o 
   2  -3   6      172.62      168.38      5.08 o 
   3  -3   6      509.04      505.25     12.62 o 
   4  -3   6      344.55      346.40      6.40 o 
   5  -3   6      208.33      215.40      4.16 o 
   6  -3   6      115.08      114.19      2.46 o 
   7  -3   6      114.35      115.15      2.80 o 
  -5  -2   6      157.57      160.18      3.57 o 
  -4  -2   6      144.85      149.10      4.04 o 
  -3  -2   6      204.51      202.76      5.97 o 
  -2  -2   6      427.33      447.83     15.57 o 
  -1  -2   6       39.68       40.14      2.47 o 
   0  -2   6      271.84      282.23      7.22 o 
   1  -2   6      352.29      354.76      7.36 o 
   2  -2   6      476.54      475.11     22.87 o 
   3  -2   6      360.39      362.71      5.63 o 
   4  -2   6       96.45       96.50      1.98 o 
   5  -2   6       91.68       97.28      1.95 o 
   6  -2   6       97.26      100.37      1.95 o 
   7  -2   6      268.08      261.09      5.71 o 
  -6  -1   6       69.38       60.99      7.95 o 
  -5  -1   6      151.76      155.65      2.84 o 
  -4  -1   6      150.80      159.85      4.80 o 
  -3  -1   6     1106.00     1142.97     37.36 o 
  -2  -1   6      598.65      615.63     20.08 o 
  -1  -1   6      235.89      246.92      6.31 o 
   0  -1   6      425.25      454.87      8.01 o 
   1  -1   6     1709.17     1723.31     30.51 o 
   2  -1   6      811.53      820.93     17.58 o 
   3  -1   6      740.47      776.56     10.49 o 
   4  -1   6      670.40      677.05     11.51 o 
   5  -1   6      440.34      434.24      6.30 o 
   6  -1   6      297.10      297.69      4.36 o 
   7  -1   6      630.03      603.38     12.64 o 
   8  -1   6      222.69      226.23      7.73 o 
  -6   0   6        6.30        6.12      3.63 o 
  -5   0   6      163.22      154.81      5.32 o 
  -4   0   6      261.23      260.62      4.54 o 
  -3   0   6      421.40      424.00      7.45 o 
  -2   0   6      290.88      300.27      5.44 o 
  -1   0   6      757.60      793.82     29.02 o 
   0   0   6      375.21      381.61     10.60 o 
   1   0   6      514.19      532.54     12.01 o 
   2   0   6     2281.69     2282.37     31.82 o 
   3   0   6      783.21      808.39     11.15 o 
   4   0   6      844.86      894.56     12.19 o 
   5   0   6     1090.54     1101.78     15.04 o 
   6   0   6     1512.65     1502.84     21.47 o 
   7   0   6      390.13      382.60      6.92 o 
   8   0   6      114.21      119.22      4.90 o 
  -6   1   6      105.55      106.44      4.69 o 
  -5   1   6      143.34      143.55      3.62 o 
  -4   1   6      160.14      155.13      3.21 o 
  -3   1   6        7.86        9.01      0.83 o 
  -2   1   6        0.65        1.00      0.54 o 
  -1   1   6        1.75        2.56      1.10 o 
   0   1   6      603.09      592.80     11.52 o 
   1   1   6      642.41      655.70     10.78 o 
   2   1   6     1205.72     1232.87     16.57 o 
   3   1   6      103.34      100.52      1.82 o 
   4   1   6      260.74      270.54      3.70 o 
   5   1   6      545.87      545.15      8.75 o 
   6   1   6      890.74      899.62     15.77 o 
   7   1   6      106.13      111.17      1.99 o 
   8   1   6       79.63       84.52      3.78 o 
   9   1   6       59.52       61.82      3.71 o 
  -6   2   6       83.16       86.42      4.25 o 
  -5   2   6      149.79      152.14      2.74 o 
  -4   2   6      120.72      123.71      2.58 o 
  -3   2   6       50.34       54.44      1.52 o 
  -2   2   6       16.67       15.03      1.08 o 
  -1   2   6      366.01      383.20      7.07 o 
   0   2   6     1290.87     1261.32     26.05 o 
   1   2   6     1678.50     1614.49     27.06 o 
   2   2   6       54.21       69.42      1.10 o 
   3   2   6     1012.47     1004.18     30.59 o 
   4   2   6     1514.79     1516.38     24.73 o 
   5   2   6      639.04      660.02     23.00 o 
   6   2   6      166.12      180.24      3.39 o 
   7   2   6      343.16      359.44      5.40 o 
   8   2   6      138.40      144.65      3.18 o 
   9   2   6      153.99      154.81      7.95 o 
  -6   3   6       82.92       85.40      4.24 o 
  -5   3   6      126.51      121.03      2.96 o 
  -4   3   6       48.01       48.68      1.23 o 
  -3   3   6       88.37       90.97      2.32 o 
  -2   3   6      412.88      410.18      7.86 o 
  -1   3   6     2898.49     2760.48     49.70 o 
   0   3   6      553.71      572.28      9.19 o 
   1   3   6      374.16      360.72      8.63 o 
   2   3   6      115.61      112.91      3.66 o 
   3   3   6     1638.29     1639.09     38.73 o 
   4   3   6     1912.84     1852.17     31.25 o 
   5   3   6     1442.06     1465.03     19.97 o 
   6   3   6      487.13      502.02      9.16 o 
   7   3   6      227.69      233.73      5.22 o 
   8   3   6      254.78      260.27      5.37 o 
  -5   4   6       40.99       44.69      2.88 o 
  -4   4   6       97.14       92.30      1.62 o 
  -3   4   6      236.63      231.59      3.37 o 
  -2   4   6     1369.96     1404.25     19.77 o 
  -1   4   6      355.89      362.87      5.67 o 
   0   4   6      308.13      339.60      6.74 o 
   1   4   6      326.84      316.40      6.83 o 
   2   4   6     2300.77     2337.24     40.58 o 
   3   4   6      772.77      779.43     20.94 o 
   4   4   6      692.93      721.63      9.96 o 
   5   4   6      517.75      537.84      9.07 o 
   6   4   6      159.09      166.86      4.11 o 
   7   4   6        1.90        2.14      0.61 o 
   8   4   6      294.25      283.70      6.52 o 
  -5   5   6       27.17       29.51      4.12 o 
  -4   5   6      193.84      197.80      6.78 o 
  -3   5   6      391.00      385.28      5.67 o 
  -2   5   6      817.04      827.16     16.06 o 
  -1   5   6      126.97      119.41      2.15 o 
   0   5   6      668.30      683.43      9.22 o 
   1   5   6      916.38      962.40     50.68 o 
   2   5   6     1624.60     1653.83     49.96 o 
   3   5   6     2159.09     2195.85     54.54 o 
   4   5   6      407.12      422.15     10.81 o 
   5   5   6       25.02       26.04      1.16 o 
   6   5   6       16.85       18.17      1.10 o 
   7   5   6      320.73      323.21      8.78 o 
   8   5   6       43.31       44.18      1.76 o 
   9   5   6      104.69      104.63      5.83 o 
  -5   6   6       47.04       49.66      3.28 o 
  -4   6   6       94.36       92.17      2.54 o 
  -3   6   6      144.89      146.16      3.04 o 
  -2   6   6      221.18      219.84      3.88 o 
  -1   6   6      650.59      639.62     23.53 o 
   0   6   6      355.62      353.06     16.52 o 
   1   6   6      779.83      812.61     23.38 o 
   2   6   6      963.01     1020.30     36.51 o 
   3   6   6      817.30      904.25     22.64 o 
   4   6   6        9.40       13.24      2.30 o 
   5   6   6      286.68      300.22      8.20 o 
   6   6   6      292.66      298.23      8.10 o 
   7   6   6      468.78      468.02     15.19 o 
   8   6   6        0.59        0.38      0.57 o 
   9   6   6       37.05       36.68      2.58 o 
  -4   7   6      107.22       99.93      5.14 o 
  -3   7   6      154.39      153.07      2.74 o 
  -2   7   6       64.11       65.62      3.07 o 
  -1   7   6      126.34      129.01      3.99 o 
   0   7   6      540.66      557.39     31.39 o 
   1   7   6      523.70      537.93     12.26 o 
   2   7   6      523.80      551.57     12.36 o 
   3   7   6        1.76        1.60      1.92 o 
   4   7   6      371.33      397.38     10.98 o 
   5   7   6      419.91      441.54     11.84 o 
   6   7   6      233.83      242.05      7.14 o 
   7   7   6        6.28        8.38      1.88 o 
   8   7   6      175.15      166.18      5.21 o 
   9   7   6       27.64       25.42      1.95 o 
  -4   8   6      142.66      140.33      6.25 o 
  -3   8   6      219.18      213.49      3.92 o 
  -2   8   6      109.55      109.70      2.92 o 
  -1   8   6       81.34       80.80      3.44 o 
   0   8   6      780.36      784.21     35.76 o 
   1   8   6      316.50      320.44     11.96 o 
   2   8   6      301.26      298.69      5.27 o 
   3   8   6      293.56      305.90      9.08 o 
   4   8   6     1075.77     1108.70     44.49 o 
   5   8   6       91.14       92.00      3.24 o 
   6   8   6      142.73      144.69      4.99 o 
   7   8   6      115.11      121.67      4.99 o 
   8   8   6      292.99      279.91      8.40 o 
   9   8   6      224.82      213.83      8.34 o 
  -3   9   6       66.21       60.23      2.43 o 
  -2   9   6      167.82      160.57      3.99 o 
  -1   9   6      410.01      403.75     13.27 o 
   0   9   6       93.96       94.58      4.29 o 
   1   9   6      212.14      217.46      5.31 o 
   2   9   6      152.04      154.84      3.25 o 
   3   9   6      296.17      282.96      8.15 o 
   4   9   6       55.54       57.83      2.78 o 
   5   9   6      147.97      154.26      4.34 o 
   6   9   6      190.09      186.85      5.83 o 
   7   9   6      258.08      241.26      7.19 o 
   8   9   6       71.74       64.81      3.79 o 
   9   9   6      227.75      216.35      7.18 o 
  -2  10   6      104.95       98.46      3.11 o 
  -1  10   6      214.16      207.39      6.34 o 
   0  10   6        9.34        9.74      1.79 o 
   1  10   6       94.50       99.13      3.40 o 
   2  10   6       44.14       47.47      2.30 o 
   3  10   6        5.28        6.37      1.83 o 
   4  10   6        0.42        0.83      1.93 o 
   5  10   6       48.30       48.69      3.10 o 
   6  10   6       68.46       67.10      3.28 o 
   7  10   6       37.71       32.98      4.01 o 
   8  10   6       94.47       89.54      3.77 o 
  -1  11   6       33.45       34.91      2.88 o 
   0  11   6      114.56      107.55      2.96 o 
   1  11   6       30.41       29.11      1.82 o 
   2  11   6       40.94       41.76      2.06 o 
   3  11   6      106.87      113.68      5.80 o 
   4  11   6       95.05       96.52      5.41 o 
   5  11   6        2.05        1.77      1.97 o 
   6  11   6       78.23       80.33      5.08 o 
   7  11   6       31.87       29.10      3.17 o 
   1  12   6       97.06       96.23      3.38 o 
   2  12   6       58.93       58.08      2.61 o 
   3  12   6      115.17       98.32      7.70 o 
   4  12   6       54.04       47.60      3.69 o 
   5  12   6      145.49      144.87      7.95 o 
   6  12   6       74.24       68.31      4.76 o 
   0  -6   7      282.03      280.25      7.47 o 
   1  -6   7      387.89      380.59      7.09 o 
  -2  -5   7       93.29       93.01      3.97 o 
  -1  -5   7      465.23      467.58     17.22 o 
   0  -5   7      331.39      332.33      8.03 o 
   1  -5   7      207.09      204.43      5.60 o 
   2  -5   7      103.12      104.06      2.89 o 
   3  -5   7      265.21      270.23      5.82 o 
   4  -5   7      187.51      181.45      8.15 o 
  -3  -4   7      107.32      105.83      4.88 o 
  -2  -4   7      662.53      655.77     19.19 o 
  -1  -4   7      410.07      401.72     16.11 o 
   0  -4   7      453.53      453.59     17.95 o 
   1  -4   7      163.46      169.12      4.68 o 
   2  -4   7      296.60      296.49      6.04 o 
   3  -4   7      207.24      205.40      8.24 o 
   4  -4   7      230.79      216.93      7.84 o 
   5  -4   7      239.73      236.89      5.30 o 
  -4  -3   7      216.21      220.05     11.24 o 
  -3  -3   7      250.73      252.75      7.78 o 
  -2  -3   7      843.91      877.49     25.56 o 
  -1  -3   7      199.97      194.48      5.23 o 
   0  -3   7      221.68      219.02      5.15 o 
   1  -3   7      280.17      281.96      7.75 o 
   2  -3   7      812.62      810.50     26.01 o 
   3  -3   7      643.97      645.43     31.16 o 
   4  -3   7      513.38      520.91     13.67 o 
   5  -3   7      131.79      133.04      2.67 o 
   6  -3   7      156.51      147.86      3.04 o 
  -4  -2   7      230.25      235.20      8.92 o 
  -3  -2   7      435.19      444.00      9.50 o 
  -2  -2   7       96.17      103.40      3.78 o 
  -1  -2   7      222.77      239.52      7.16 o 
   0  -2   7       30.34       35.07      2.09 o 
   1  -2   7      174.22      182.21      4.88 o 
   2  -2   7      485.81      503.81     11.06 o 
   3  -2   7      473.79      491.58     10.66 o 
   4  -2   7       56.16       58.33      1.84 o 
   5  -2   7       78.10       77.31      2.30 o 
   6  -2   7       91.21       90.83      2.15 o 
   7  -2   7      298.23      294.72      5.67 o 
  -5  -1   7      159.64      162.60      3.32 o 
  -4  -1   7      152.64      148.11      4.02 o 
  -3  -1   7      399.52      407.20      8.47 o 
  -2  -1   7        7.33        9.27      1.70 o 
  -1  -1   7      165.19      179.90      5.53 o 
   0  -1   7      495.43      526.63     14.67 o 
   1  -1   7      380.29      391.98      7.83 o 
   2  -1   7       59.84       66.11      3.10 o 
   3  -1   7       14.60       17.51      1.00 o 
   4  -1   7        9.27        7.74      1.41 o 
   5  -1   7      122.96      126.13      2.48 o 
   6  -1   7      301.54      300.21      4.53 o 
   7  -1   7       58.98       59.76      1.91 o 
   8  -1   7      152.11      152.70      5.90 o 
  -5   0   7      267.43      261.98      6.79 o 
  -4   0   7      387.16      393.35      8.10 o 
  -3   0   7      257.75      265.56      5.76 o 
  -2   0   7      439.26      450.39     12.84 o 
  -1   0   7      257.95      257.99      6.64 o 
   0   0   7      885.37      928.97     31.18 o 
   1   0   7      636.18      671.10     15.87 o 
   2   0   7      214.86      213.54      3.22 o 
   3   0   7       60.09       60.14      1.40 o 
   4   0   7      830.08      834.39     11.85 o 
   5   0   7      238.95      235.08      3.71 o 
   6   0   7      394.88      400.65      7.14 o 
   7   0   7      215.14      223.46      4.81 o 
   8   0   7      330.01      336.40      9.72 o 
  -5   1   7      185.17      183.99      4.76 o 
  -4   1   7      310.63      314.18      6.54 o 
  -3   1   7      241.92      248.27      3.87 o 
  -2   1   7      585.16      576.12      8.12 o 
  -1   1   7      796.93      834.57     29.14 o 
   0   1   7      124.75      131.06      3.64 o 
   1   1   7      455.04      489.06     12.85 o 
   2   1   7      622.66      615.51      8.34 o 
   3   1   7     1091.71     1117.39     19.53 o 
   4   1   7      590.64      612.43     11.34 o 
   5   1   7      745.55      712.20     11.72 o 
   6   1   7      307.14      320.55      7.26 o 
   7   1   7      304.07      315.57     10.33 o 
   8   1   7      130.20      133.19      3.19 o 
   9   1   7      211.32      210.12      7.14 o 
  -5   2   7      151.92      146.51      3.77 o 
  -4   2   7       68.17       67.06      2.22 o 
  -3   2   7      149.59      153.12      3.10 o 
  -2   2   7      148.36      153.26      3.31 o 
  -1   2   7      964.51      959.39     16.35 o 
   0   2   7      364.64      375.25      5.85 o 
   1   2   7      615.84      640.35     20.19 o 
   2   2   7      416.67      441.89      8.89 o 
   3   2   7     1071.42     1041.14     41.72 o 
   4   2   7      156.95      141.86      4.31 o 
   5   2   7      862.68      900.09     23.61 o 
   6   2   7      606.58      612.13     18.00 o 
   7   2   7      360.52      361.57      7.45 o 
   8   2   7      242.91      238.09      4.65 o 
   9   2   7       95.37       93.57      4.14 o 
  -5   3   7       55.01       50.89      2.84 o 
  -4   3   7       71.68       74.87      1.67 o 
  -3   3   7       66.25       65.69      2.02 o 
  -2   3   7      307.25      302.75      5.61 o 
  -1   3   7       63.32       62.10      1.86 o 
   0   3   7      602.41      597.90     14.05 o 
   1   3   7      314.50      282.02      7.33 o 
   2   3   7      503.00      509.49     12.20 o 
   3   3   7      688.36      693.40     16.35 o 
   4   3   7      972.99     1009.17     23.87 o 
   5   3   7      327.49      366.52      8.01 o 
   6   3   7      903.44      947.59     16.67 o 
   7   3   7      720.51      731.26     12.93 o 
   8   3   7      367.58      357.41      7.43 o 
   9   3   7       22.30       22.65      3.92 o 
  -5   4   7        1.16        1.55      1.33 o 
  -4   4   7      173.03      173.21      2.76 o 
  -3   4   7       96.16       95.79      1.77 o 
  -2   4   7      271.03      255.17      3.95 o 
  -1   4   7       14.09       11.57      1.06 o 
   0   4   7      120.96      119.36      2.81 o 
   1   4   7       53.88       50.78      2.60 o 
   2   4   7      273.52      258.35      6.85 o 
   3   4   7      215.15      200.25      5.65 o 
   4   4   7     1041.68     1093.89     19.85 o 
   5   4   7      902.26      951.30     13.12 o 
   6   4   7      279.83      291.89      4.51 o 
   7   4   7      215.60      215.08      4.48 o 
   8   4   7       15.92       17.70      0.81 o 
  -4   5   7      123.65      119.44      3.18 o 
  -3   5   7      155.35      156.28      3.81 o 
  -2   5   7       34.20       36.81      1.08 o 
  -1   5   7      226.21      227.39      4.48 o 
   0   5   7      270.58      283.67      7.81 o 
   1   5   7      484.87      480.60     13.75 o 
   2   5   7      403.36      409.89      9.78 o 
   3   5   7      411.89      419.94     11.40 o 
   4   5   7      426.99      446.04      6.23 o 
   5   5   7     1293.39     1346.45     23.61 o 
   6   5   7       80.48       79.35      1.60 o 
   7   5   7       52.82       48.06      1.54 o 
   8   5   7      102.16       98.91      2.70 o 
   9   5   7      400.80      400.70     22.22 o 
  -4   6   7       38.64       37.58      1.56 o 
  -3   6   7      169.32      162.75      3.50 o 
  -2   6   7      205.91      204.09      3.45 o 
  -1   6   7      502.89      492.18     13.45 o 
   0   6   7      610.56      617.66      9.11 o 
   1   6   7      612.90      635.08     25.21 o 
   2   6   7     1066.41     1099.82     76.59 o 
   3   6   7      897.08      936.53     29.97 o 
   4   6   7      894.88      948.43     23.86 o 
   5   6   7      155.48      158.40      3.33 o 
   6   6   7      362.80      373.15     11.53 o 
   7   6   7      238.41      240.84      4.90 o 
   8   6   7      448.17      434.12     11.24 o 
   9   6   7      197.47      188.35      9.94 o 
  -4   7   7       52.73       54.00      3.09 o 
  -3   7   7      114.33      111.14      4.37 o 
  -2   7   7      330.40      315.84      4.95 o 
  -1   7   7      311.37      309.38      4.80 o 
   0   7   7      291.41      282.55     10.92 o 
   1   7   7      120.18      138.48      5.86 o 
   2   7   7      662.78      693.13     12.02 o 
   3   7   7      541.47      589.31     18.84 o 
   4   7   7      801.41      870.25     22.36 o 
   5   7   7        1.40        2.65      1.99 o 
   6   7   7      233.67      243.24      7.59 o 
   7   7   7      143.07      145.05      3.92 o 
   8   7   7       84.41       85.93      3.38 o 
   9   7   7        9.23        9.66      1.22 o 
  -3   8   7       77.09       77.03      2.04 o 
  -2   8   7       50.41       52.95      1.54 o 
  -1   8   7      249.92      252.24      7.34 o 
   0   8   7      109.71      112.10      6.47 o 
   1   8   7      294.20      292.04     15.44 o 
   2   8   7      390.22      388.43     16.11 o 
   3   8   7      484.97      533.83     14.91 o 
   4   8   7      104.86      114.22      5.43 o 
   5   8   7      134.97      142.26      5.64 o 
   6   8   7       45.44       48.85      5.69 o 
   7   8   7      115.61      120.27      4.92 o 
   8   8   7       38.13       36.53      2.03 o 
   9   8   7        0.39        2.18      1.44 o 
  -2   9   7       26.28       28.65      2.58 o 
  -1   9   7       62.62       59.38      2.24 o 
   0   9   7      151.43      147.64      9.59 o 
   1   9   7      772.74      765.79     38.50 o 
   2   9   7      354.80      351.65     14.38 o 
   3   9   7      308.04      315.78     10.31 o 
   4   9   7       27.79       32.22      6.41 o 
   5   9   7      208.81      211.60      7.73 o 
   6   9   7      236.34      243.69     11.67 o 
   7   9   7      184.94      183.11      6.85 o 
   8   9   7      131.88      123.89      5.21 o 
   9   9   7       12.00        9.22      3.75 o 
  -2  10   7       94.70       91.33      2.99 o 
  -1  10   7       44.20       46.62      2.61 o 
   0  10   7      213.46      203.57      9.59 o 
   1  10   7      306.36      302.92     13.55 o 
   2  10   7      105.82      101.88      2.61 o 
   3  10   7       41.75       40.27      1.75 o 
   4  10   7      128.51      132.26      4.31 o 
   5  10   7      201.98      199.90      5.67 o 
   6  10   7      376.38      364.77      8.29 o 
   7  10   7       49.81       47.40      3.98 o 
   8  10   7       27.75       25.54      3.19 o 
   0  11   7      139.72      137.45      7.55 o 
   1  11   7       31.61       32.25      2.09 o 
   2  11   7       40.50       42.06      1.94 o 
   3  11   7       46.25       48.76      2.12 o 
   4  11   7      101.64       95.22      5.13 o 
   5  11   7      277.57      281.75     10.93 o 
   6  11   7       62.83       58.12      4.01 o 
   7  11   7       27.09       23.35      2.43 o 
   1  12   7       18.94       18.06      1.83 o 
   2  12   7       35.93       34.69      2.10 o 
   3  12   7       91.52       98.29      4.24 o 
   4  12   7       49.06       50.50      3.68 o 
   5  12   7       51.37       54.49      3.69 o 
   6  12   7        2.18        2.14      3.64 o 
   1  -5   8      227.66      230.77      4.77 o 
  -2  -4   8      191.29      189.89     10.32 o 
  -1  -4   8       36.23       39.98      3.55 o 
   0  -4   8      234.02      235.80      7.84 o 
   1  -4   8      232.69      232.75      8.41 o 
   2  -4   8      365.41      362.90      6.26 o 
   3  -4   8       31.06       34.39      2.12 o 
   4  -4   8      147.46      141.25      8.08 o 
  -3  -3   8      294.67      289.30      9.96 o 
  -2  -3   8      138.17      134.06      4.68 o 
  -1  -3   8      274.89      269.47      9.89 o 
   0  -3   8      399.32      401.26     11.78 o 
   1  -3   8      303.99      299.94      8.33 o 
   2  -3   8      129.35      132.81      3.97 o 
   3  -3   8      338.69      318.82     17.39 o 
   4  -3   8      326.25      307.12      8.81 o 
   5  -3   8      398.61      392.60      6.33 o 
  -3  -2   8      103.24       96.17      4.91 o 
  -2  -2   8      145.10      139.00      4.74 o 
  -1  -2   8      636.94      629.05     20.92 o 
   0  -2   8      282.45      281.60     10.39 o 
   1  -2   8      611.20      623.13     26.16 o 
   2  -2   8      604.73      591.05     36.10 o 
   3  -2   8      807.06      804.07     22.67 o 
   4  -2   8      452.75      462.08      8.16 o 
   5  -2   8      190.26      190.06      3.93 o 
   6  -2   8      263.85      262.04      4.64 o 
  -4  -1   8      121.85      123.71      3.14 o 
  -3  -1   8       76.19       77.41      3.64 o 
  -2  -1   8      302.09      298.95      6.37 o 
  -1  -1   8      357.11      359.72      9.28 o 
   0  -1   8      273.09      273.83      7.97 o 
   1  -1   8      447.79      449.33     11.75 o 
   2  -1   8      935.96      921.59     38.05 o 
   3  -1   8      387.63      385.59      6.73 o 
   4  -1   8      488.66      504.45      8.86 o 
   5  -1   8       33.02       32.63      1.38 o 
   6  -1   8       96.81       97.38      2.05 o 
   7  -1   8      218.49      222.43      4.66 o 
  -4   0   8      207.34      210.73      3.76 o 
  -3   0   8      279.48      284.42      4.67 o 
  -2   0   8      304.68      314.54      7.01 o 
  -1   0   8      393.42      422.01      8.06 o 
   0   0   8      583.79      614.79     16.89 o 
   1   0   8      187.60      193.12      4.37 o 
   2   0   8      165.97      161.03      3.24 o 
   3   0   8      506.65      499.57      7.78 o 
   4   0   8      180.28      178.15      2.90 o 
   5   0   8      167.45      172.30      3.32 o 
   6   0   8      178.10      177.74      4.06 o 
   7   0   8      358.87      338.01      6.35 o 
   8   0   8      210.28      200.50      6.54 o 
  -4   1   8      147.35      141.01      3.76 o 
  -3   1   8      302.61      290.32     10.08 o 
  -2   1   8      259.36      263.77      4.70 o 
  -1   1   8      186.35      189.31      4.18 o 
   0   1   8      123.99      134.85      3.39 o 
   1   1   8      631.04      664.97     17.92 o 
   2   1   8      147.52      159.68      2.46 o 
   3   1   8      263.88      274.44      4.78 o 
   4   1   8       20.46       19.39      0.81 o 
   5   1   8      256.65      253.94      4.48 o 
   6   1   8      342.38      344.32      6.57 o 
   7   1   8      299.04      293.35      8.91 o 
   8   1   8       35.17       39.31      1.30 o 
  -4   2   8      226.85      234.87      4.73 o 
  -3   2   8      244.29      244.51      5.20 o 
  -2   2   8      328.94      326.82      6.29 o 
  -1   2   8       33.64       34.51      1.52 o 
   0   2   8      209.88      216.29      4.56 o 
   1   2   8      927.75      956.02     28.78 o 
   2   2   8      532.85      516.14     10.90 o 
   3   2   8        7.99        6.74      0.51 o 
   4   2   8       63.27       65.09      1.39 o 
   5   2   8      215.69      215.97      6.01 o 
   6   2   8      149.11      151.18      5.90 o 
   7   2   8       37.26       44.17      1.72 o 
   8   2   8       87.17       88.90      2.26 o 
   9   2   8       86.14       87.62      3.82 o 
  -4   3   8      313.98      323.59      5.24 o 
  -3   3   8      135.78      136.43      2.92 o 
  -2   3   8      372.04      373.59      6.99 o 
  -1   3   8      702.91      700.87     12.07 o 
   0   3   8     1798.54     1723.81     59.18 o 
   1   3   8      164.36      167.56      5.25 o 
   2   3   8      314.75      322.62      8.53 o 
   3   3   8      206.22      198.90      5.82 o 
   4   3   8      799.46      802.77     19.43 o 
   5   3   8      744.45      722.36     17.57 o 
   6   3   8      505.07      507.66     19.13 o 
   7   3   8      210.11      208.63      4.31 o 
   8   3   8      116.37      119.96      2.79 o 
   9   3   8      186.69      189.06      5.83 o 
  -4   4   8       88.87       85.18      1.76 o 
  -3   4   8      109.49      106.08      2.17 o 
  -2   4   8      262.80      259.52      5.09 o 
  -1   4   8      918.99      919.90     20.30 o 
   0   4   8      694.05      679.52     11.41 o 
   1   4   8       89.59       96.10      3.74 o 
   2   4   8      188.48      211.92      6.13 o 
   3   4   8      907.71      929.28     22.59 o 
   4   4   8      721.27      739.16     18.11 o 
   5   4   8      862.63      906.42     16.60 o 
   6   4   8      564.53      574.78     11.57 o 
   7   4   8      439.42      442.91      9.42 o 
   8   4   8      134.90      131.64      4.92 o 
   9   4   8      399.16      399.46     11.78 o 
  -4   5   8       22.58       20.31      0.95 o 
  -3   5   8      212.05      206.77      4.36 o 
  -2   5   8      119.11      115.80      2.25 o 
  -1   5   8       60.13       65.21      1.40 o 
   0   5   8        1.22        1.48      0.97 o 
   1   5   8      173.62      179.07      5.05 o 
   2   5   8      166.31      160.06      3.86 o 
   3   5   8      372.96      377.68      9.62 o 
   4   5   8     1146.81     1199.87     45.43 o 
   5   5   8      180.13      193.77      4.23 o 
   6   5   8       12.09       13.92      0.75 o 
   7   5   8      153.38      157.38      3.98 o 
   8   5   8      450.91      450.67     10.42 o 
   9   5   8      167.74      162.76     11.47 o 
  -4   6   8       42.81       43.00      2.50 o 
  -3   6   8      124.59      128.00      2.74 o 
  -2   6   8       63.02       61.67      1.83 o 
  -1   6   8       62.50       63.46      2.38 o 
   0   6   8       27.82       29.07      1.65 o 
   1   6   8       57.41       60.38      2.32 o 
   2   6   8      331.69      317.04      7.17 o 
   3   6   8      350.72      354.38      7.40 o 
   4   6   8      521.68      527.71      7.04 o 
   5   6   8       50.33       53.19      1.39 o 
   6   6   8      274.10      282.32      6.66 o 
   7   6   8      263.44      256.09      6.79 o 
   8   6   8      484.87      481.75     12.84 o 
   9   6   8       43.78       43.40      2.64 o 
  -3   7   8       68.35       63.61      1.91 o 
  -2   7   8      102.91       99.34      3.37 o 
  -1   7   8      139.70      134.36      3.69 o 
   0   7   8       31.32       36.05      2.26 o 
   1   7   8      232.28      229.34      7.45 o 
   2   7   8      505.77      472.50     24.80 o 
   3   7   8      291.89      292.83     16.05 o 
   4   7   8        0.50        0.31      1.63 o 
   5   7   8      317.02      341.66     10.08 o 
   6   7   8      915.91      949.05     23.01 o 
   7   7   8      325.77      324.42      9.16 o 
   8   7   8       99.86       94.61      2.61 o 
   9   7   8      122.39      115.22      6.41 o 
  -3   8   8      106.08      102.86      2.87 o 
  -2   8   8      122.21      123.89      3.15 o 
  -1   8   8       68.27       67.22      2.35 o 
   0   8   8       80.21       73.98      6.13 o 
   1   8   8      559.37      529.42     31.56 o 
   2   8   8      158.35      165.24      9.79 o 
   3   8   8      288.89      296.03     14.91 o 
   4   8   8      163.51      181.51      6.83 o 
   5   8   8      378.51      385.08     14.73 o 
   6   8   8      141.03      153.11      6.22 o 
   7   8   8      168.64      168.15      3.91 o 
   8   8   8       49.46       47.39      1.83 o 
   9   8   8       43.60       36.65      3.12 o 
  -2   9   8       49.08       47.54      1.70 o 
  -1   9   8      129.24      126.03      3.73 o 
   0   9   8      340.20      327.53     15.06 o 
   1   9   8      226.93      217.90      9.02 o 
   2   9   8      158.99      161.55      8.85 o 
   3   9   8      370.86      384.60     12.59 o 
   4   9   8      413.36      437.29     17.06 o 
   5   9   8      177.32      188.22      7.32 o 
   6   9   8       81.79       90.43      5.00 o 
   7   9   8      110.61      110.54      5.54 o 
   8   9   8       64.11       63.58      3.93 o 
   9   9   8        4.77        4.25      1.88 o 
  -1  10   8       80.09       71.43      6.79 o 
   0  10   8      232.76      216.88     11.90 o 
   1  10   8      114.19      118.91      7.22 o 
   2  10   8      197.79      193.73      8.34 o 
   3  10   8       94.50       97.37      4.75 o 
   4  10   8       65.13       68.55      5.03 o 
   5  10   8      255.65      268.70     10.03 o 
   6  10   8      116.36      120.49     10.24 o 
   7  10   8       34.16       31.86      3.81 o 
   8  10   8       30.79       32.20      3.46 o 
   0  11   8       63.08       60.84      6.40 o 
   1  11   8      113.32      108.26      7.37 o 
   2  11   8       75.88       74.69      3.67 o 
   3  11   8       62.03       58.86      3.05 o 
   4  11   8      143.59      152.39      7.70 o 
   5  11   8      158.83      162.65      8.08 o 
   6  11   8       20.82       17.27      6.74 o 
   7  11   8       51.90       52.45      4.53 o 
   2  12   8      103.32      100.50      7.68 o 
   3  12   8      140.33      130.50      7.68 o 
   4  12   8      206.58      194.15      5.58 o 
   5  12   8       43.56       46.24      5.38 o 
   6  12   8       99.32       98.29     10.41 o 
  -1  -3   9      338.12      330.96     13.20 o 
   0  -3   9       67.12       68.52      3.41 o 
   1  -3   9      230.94      236.32      8.14 o 
   2  -3   9      130.99      128.15      3.78 o 
   3  -3   9      244.12      218.15     15.29 o 
   4  -3   9      314.33      313.55      9.18 o 
  -2  -2   9      241.07      240.61      6.63 o 
  -1  -2   9      110.56      112.49      5.72 o 
   0  -2   9       56.58       61.18      3.01 o 
   1  -2   9      135.31      137.45      4.27 o 
   2  -2   9      537.46      515.02     33.77 o 
   3  -2   9      629.93      614.21     24.86 o 
   4  -2   9      414.82      417.29      9.24 o 
   5  -2   9      107.75      102.62      3.41 o 
  -3  -1   9       41.96       37.27      2.21 o 
  -2  -1   9      225.35      224.92      6.61 o 
  -1  -1   9       51.46       51.24      3.16 o 
   0  -1   9      193.00      188.67      5.64 o 
   1  -1   9      406.17      405.99      8.37 o 
   2  -1   9      675.25      644.30     31.67 o 
   3  -1   9      459.36      464.90     11.53 o 
   4  -1   9       64.66       63.10      2.02 o 
   5  -1   9       79.25       75.18      1.87 o 
   6  -1   9      331.00      333.58      7.40 o 
  -3   0   9       29.76       26.90      1.79 o 
  -2   0   9       96.85       92.20      3.02 o 
  -1   0   9      244.06      235.52      7.29 o 
   0   0   9      398.71      380.65      9.95 o 
   1   0   9     1133.46     1139.10     34.20 o 
   2   0   9      576.77      552.74     11.55 o 
   3   0   9      334.93      333.46      5.26 o 
   4   0   9       95.36       96.66      2.46 o 
   5   0   9      469.17      446.87      7.05 o 
   6   0   9      224.34      215.57      5.37 o 
   7   0   9      409.97      395.43      7.45 o 
  -3   1   9      206.11      204.82      4.34 o 
  -2   1   9      131.04      127.88      2.79 o 
  -1   1   9      352.77      346.81     10.90 o 
   0   1   9      717.26      716.90     23.24 o 
   1   1   9      475.68      466.22     13.55 o 
   2   1   9      485.09      480.92     11.59 o 
   3   1   9      627.00      626.54     13.33 o 
   4   1   9      868.77      892.52     21.63 o 
   5   1   9      709.58      709.70     12.41 o 
   6   1   9      273.20      265.99      4.94 o 
   7   1   9      227.45      226.64      6.41 o 
   8   1   9      260.41      252.76      6.84 o 
  -3   2   9      135.48      131.58      3.42 o 
  -2   2   9      168.99      172.23      3.51 o 
  -1   2   9      135.04      135.44      2.79 o 
   0   2   9      755.53      754.71     14.64 o 
   1   2   9      191.21      204.40      4.35 o 
   2   2   9      268.81      265.38     11.81 o 
   3   2   9      156.32      156.27      2.60 o 
   4   2   9      480.25      452.30      9.83 o 
   5   2   9      244.24      244.57      7.04 o 
   6   2   9      299.57      301.40      8.14 o 
   7   2   9       39.99       41.49      2.29 o 
   8   2   9       72.96       75.35      3.30 o 
  -3   3   9       51.79       54.00      1.70 o 
  -2   3   9      195.62      196.88      4.75 o 
  -1   3   9      272.28      267.19      4.75 o 
   0   3   9      280.35      277.09      4.61 o 
   1   3   9      410.87      421.88     13.71 o 
   2   3   9      237.99      242.32      7.12 o 
   3   3   9       17.19       17.51      2.25 o 
   4   3   9       75.71       73.21      3.41 o 
   5   3   9       74.85       68.89      3.22 o 
   6   3   9       23.17       24.40      3.53 o 
   7   3   9      124.04      126.38      4.43 o 
   8   3   9       92.48       89.85      2.21 o 
  -3   4   9      227.45      228.64      3.74 o 
  -2   4   9      325.46      321.02      7.07 o 
  -1   4   9      692.63      703.78     21.89 o 
   0   4   9      124.91      128.46      2.23 o 
   1   4   9      161.07      167.04      5.54 o 
   2   4   9      273.27      267.24      9.80 o 
   3   4   9      313.70      293.36      8.22 o 
   4   4   9      220.37      221.34      6.57 o 
   5   4   9      134.91      137.00      6.59 o 
   6   4   9      123.13      126.57      3.22 o 
   7   4   9      163.06      176.46      3.39 o 
   8   4   9      119.66      121.92      2.31 o 
   9   4   9       36.53       36.71      1.75 o 
  -3   5   9      312.51      302.62      5.06 o 
  -2   5   9      227.60      232.25      3.96 o 
  -1   5   9      502.06      506.68      7.32 o 
   0   5   9      343.71      340.59      6.81 o 
   1   5   9      156.03      160.09      5.34 o 
   2   5   9      189.11      185.86      5.91 o 
   3   5   9      574.57      588.69     15.05 o 
   4   5   9      362.01      374.93      8.02 o 
   5   5   9      154.05      161.28      6.14 o 
   6   5   9      511.54      513.12     10.77 o 
   7   5   9       41.03       43.44      1.18 o 
   8   5   9       75.71       77.61      2.18 o 
   9   5   9       66.34       69.31      2.24 o 
  -3   6   9      131.17      131.81      2.50 o 
  -2   6   9      156.45      157.10      3.05 o 
  -1   6   9      170.98      177.16      5.27 o 
   0   6   9      267.62      264.29      6.71 o 
   1   6   9      605.68      605.54     13.27 o 
   2   6   9      299.52      306.98      6.34 o 
   3   6   9      460.44      516.42     14.50 o 
   4   6   9      390.12      397.64      9.43 o 
   5   6   9      201.89      208.65      8.37 o 
   6   6   9      138.67      140.40      3.75 o 
   7   6   9      222.70      219.76      5.98 o 
   8   6   9      311.40      310.41      9.38 o 
   9   6   9      221.77      213.04     12.50 o 
  -2   7   9      156.78      148.67      3.97 o 
  -1   7   9       58.52       57.51      2.56 o 
   0   7   9       55.70       57.29      2.68 o 
   1   7   9      310.53      302.27      6.58 o 
   2   7   9      189.78      208.00      5.61 o 
   3   7   9      219.08      219.26      5.77 o 
   4   7   9      204.59      210.29      5.36 o 
   5   7   9      389.56      396.65      6.02 o 
   6   7   9       76.63       85.36      2.14 o 
   7   7   9      374.32      370.45      8.41 o 
   8   7   9      329.21      333.13      9.73 o 
   9   7   9      152.62      149.68     10.27 o 
  -2   8   9       61.34       60.20      2.07 o 
  -1   8   9       23.70       22.00      1.54 o 
   0   8   9       42.12       45.58      2.54 o 
   1   8   9        7.43        9.48      1.63 o 
   2   8   9       57.59       53.66      3.72 o 
   3   8   9       93.18       68.62     10.81 o 
   4   8   9       22.11       22.02      2.11 o 
   5   8   9      232.36      232.47      7.48 o 
   6   8   9      255.14      262.76      7.88 o 
   7   8   9      105.57      103.94      2.47 o 
   8   8   9       72.60       71.76      2.72 o 
   9   8   9       78.69       74.05      4.47 o 
  -1   9   9       26.36       27.76      1.70 o 
   0   9   9       69.67       62.78      3.78 o 
   1   9   9       43.54       41.33      4.90 o 
   2   9   9      145.44      134.45     10.45 o 
   3   9   9      113.86       98.43     16.92 o 
   4   9   9       53.31       49.88      1.93 o 
   5   9   9       80.86       82.18      5.16 o 
   6   9   9      156.97      158.52      6.96 o 
   7   9   9      187.21      185.87      4.76 o 
   8   9   9       75.08       74.92      4.44 o 
   0  10   9      133.17      114.89      7.32 o 
   1  10   9      148.82      125.25     19.47 o 
   2  10   9      158.66      133.24     20.41 o 
   3  10   9       84.99       71.45     11.98 o 
   4  10   9      225.02      214.74     13.29 o 
   5  10   9       99.04      109.19      6.26 o 
   6  10   9       81.45       87.34      9.40 o 
   7  10   9      263.52      268.55     10.08 o 
   8  10   9       89.99       82.89      4.99 o 
   1  11   9       53.39       44.37      6.67 o 
   2  11   9       63.03       55.17      7.21 o 
   3  11   9       43.17       38.61      4.74 o 
   4  11   9      169.55      165.92     12.85 o 
   5  11   9      126.80      134.66      7.47 o 
   6  11   9      139.30      147.16     11.77 o 
   7  11   9       27.52       28.27      4.10 o 
   2  12   9       67.38       58.50      9.18 o 
   3  12   9       79.51       72.43      8.83 o 
   4  12   9       83.74       73.43      9.03 o 
   5  12   9       89.61       89.30      6.86 o 
   6  12   9       81.97       76.57      9.98 o 
   0  -2  10      184.26      177.13      6.87 o 
   1  -2  10      125.06      121.87      4.28 o 
   2  -2  10      102.93       86.41      6.05 o 
   3  -2  10      143.36      129.19      6.66 o 
   4  -2  10      414.09      389.73     22.60 o 
  -1  -1  10       60.68       63.20      3.08 o 
   0  -1  10       96.56       98.74      4.39 o 
   1  -1  10      232.02      246.29      6.83 o 
   2  -1  10      505.22      484.09     28.15 o 
   3  -1  10      374.37      372.57      9.94 o 
   4  -1  10      152.21      150.18      3.82 o 
   5  -1  10      362.47      358.03      9.94 o 
  -2   0  10      146.19      148.04      4.25 o 
  -1   0  10       76.88       81.62      3.17 o 
   0   0  10      170.89      173.13      5.48 o 
   1   0  10      227.99      231.01      8.05 o 
   2   0  10      212.08      206.83      8.36 o 
   3   0  10      279.55      271.29      7.64 o 
   4   0  10      181.79      164.09      4.67 o 
   5   0  10      164.96      163.52      4.96 o 
   6   0  10      142.54      141.90      3.23 o 
  -2   1  10       79.35       69.24      5.75 o 
  -1   1  10      236.01      226.56      6.04 o 
   0   1  10      337.47      334.40     10.58 o 
   1   1  10      176.28      177.94      5.38 o 
   2   1  10      332.50      307.13     10.53 o 
   3   1  10      272.01      258.97      8.74 o 
   4   1  10      421.34      393.29     14.49 o 
   5   1  10      112.33      106.60      3.17 o 
   6   1  10      427.58      406.25      7.53 o 
   7   1  10      343.42      332.56      9.49 o 
  -2   2  10       35.06       28.54      1.63 o 
  -1   2  10      177.82      157.45      3.54 o 
   0   2  10      189.57      166.10      8.14 o 
   1   2  10      334.93      283.98      9.11 o 
   2   2  10      914.76      826.32     44.38 o 
   3   2  10      467.35      447.04     12.37 o 
   4   2  10      438.16      447.77     12.34 o 
   5   2  10      389.32      389.53     10.80 o 
   6   2  10      315.20      305.20      8.77 o 
   7   2  10      240.32      245.99      9.17 o 
  -2   3  10       60.24       59.02      1.79 o 
  -1   3  10      134.54      127.87      2.57 o 
   0   3  10      369.15      345.27     14.26 o 
   1   3  10      627.23      589.64     15.97 o 
   2   3  10      279.74      265.19      8.20 o 
   3   3  10      414.63      397.33     11.05 o 
   4   3  10      601.15      600.23     15.72 o 
   5   3  10      574.38      577.71     15.26 o 
   6   3  10      273.94      270.00      7.88 o 
   7   3  10       85.71       85.67      3.51 o 
   8   3  10      151.70      148.88      6.07 o 
  -2   4  10      143.44      143.68      3.23 o 
  -1   4  10      359.62      349.99      6.53 o 
   0   4  10      350.63      328.19      5.97 o 
   1   4  10      442.13      441.85     12.35 o 
   2   4  10      113.16      112.89      4.75 o 
   3   4  10      274.18      286.55      8.47 o 
   4   4  10      364.19      346.16      9.75 o 
   5   4  10      325.06      316.40     11.56 o 
   6   4  10      490.06      479.73     12.73 o 
   7   4  10      153.85      151.93      6.09 o 
   8   4  10       91.77       87.60      2.83 o 
  -2   5  10      218.54      207.45      3.67 o 
  -1   5  10      256.71      249.24      4.13 o 
   0   5  10       17.28       18.29      4.19 o 
   1   5  10      143.75      149.35      5.50 o 
   2   5  10      315.90      323.58      9.43 o 
   3   5  10      243.50      248.59      7.80 o 
   4   5  10       70.40       70.92      3.80 o 
   5   5  10      200.66      209.39      5.14 o 
   6   5  10       58.89       62.96      2.92 o 
   7   5  10       18.64       19.89      1.91 o 
   8   5  10       74.21       71.89      3.37 o 
  -2   6  10      164.75      165.56      4.56 o 
  -1   6  10       83.51       83.40      3.73 o 
   0   6  10      181.48      190.53      5.40 o 
   1   6  10      109.50      112.20      3.46 o 
   2   6  10      152.84      165.04      5.08 o 
   3   6  10      335.99      323.78      8.05 o 
   4   6  10      148.46      148.35      6.01 o 
   5   6  10       55.15       52.65      2.49 o 
   6   6  10        5.16        4.60      1.36 o 
   7   6  10       17.83       18.03      2.85 o 
   8   6  10       71.60       73.65      2.99 o 
  -2   7  10      131.88      131.09      4.00 o 
  -1   7  10      138.23      137.34      4.52 o 
   0   7  10      608.79      605.33     17.03 o 
   1   7  10      276.92      284.92      7.76 o 
   2   7  10      216.81      228.49      6.73 o 
   3   7  10      345.20      335.57     10.13 o 
   4   7  10      187.67      188.01      8.09 o 
   5   7  10       46.63       46.63      4.10 o 
   6   7  10      128.50      131.94      5.91 o 
   7   7  10      328.76      320.38     13.08 o 
   8   7  10      108.12      107.06      6.46 o 
  -1   8  10      145.66      141.73      5.21 o 
   0   8  10      167.97      173.95      6.90 o 
   1   8  10      322.34      320.94     10.97 o 
   2   8  10      378.14      373.75      9.05 o 
   3   8  10       90.67       99.17      4.13 o 
   4   8  10      154.96      164.13      6.67 o 
   5   8  10      314.69      331.36     10.74 o 
   6   8  10      164.46      165.49      6.18 o 
   7   8  10      216.29      219.28     10.96 o 
   8   8  10      158.47      162.21      7.64 o 
   0   9  10       50.92       52.79      3.94 o 
   1   9  10       58.53       57.91      2.83 o 
   2   9  10      137.58      133.74      4.22 o 
   3   9  10       61.13       65.26      3.69 o 
   4   9  10      201.27      203.61      8.36 o 
   5   9  10      148.72      133.20     26.34 o 
   6   9  10       81.89       84.69      3.50 o 
   7   9  10       71.04       72.25      3.83 o 
   8   9  10      102.38       96.07      4.11 o 
   0  10  10       50.45       50.53      2.53 o 
   1  10  10        5.08        6.48      1.75 o 
   2  10  10       61.58       57.82     15.06 o 
   3  10  10       77.20       78.53      5.40 o 
   4  10  10       43.78       46.09      4.63 o 
   5  10  10        0.95        1.60      2.68 o 
   6  10  10      262.87      272.79     14.41 o 
   7  10  10      118.50      119.11      6.50 o 
   2  11  10       36.55       40.60      4.16 o 
   3  11  10       12.36       14.85      3.58 o 
   4  11  10       11.72       14.76      3.73 o 
   5  11  10       45.44       48.76      5.17 o 
   6  11  10      113.90      116.11     11.17 o 
   7  11  10       74.73       75.95      5.82 o 
   4  12  10       79.03       86.84      6.50 o 
   1   0  11      214.58      211.47      6.66 o 
   2   0  11      319.34      304.21      9.46 o 
   3   0  11       45.59       39.29      2.74 o 
   4   0  11       48.92       47.10      2.74 o 
   0   1  11      130.52      132.56      6.19 o 
   1   1  11      180.52      176.33      5.78 o 
   2   1  11      245.15      244.73      7.88 o 
   3   1  11      136.97      140.55      4.30 o 
   4   1  11      153.19      151.29      7.21 o 
   5   1  11      241.94      234.37      7.90 o 
   6   1  11      369.91      353.34     10.65 o 
  -1   2  11      181.13      188.85      9.81 o 
   0   2  11      107.71      110.52      5.21 o 
   1   2  11      132.11      127.15      5.57 o 
   2   2  11       89.19       95.37      4.92 o 
   3   2  11      292.30      292.13      9.32 o 
   4   2  11      394.96      387.14     11.48 o 
   5   2  11      221.03      209.93      7.19 o 
   6   2  11      348.76      343.07     10.13 o 
  -1   3  11      104.43       99.23      7.10 o 
   0   3  11      104.79       99.75      4.85 o 
   1   3  11      244.99      235.59      8.01 o 
   2   3  11      210.34      203.32      7.18 o 
   3   3  11      238.31      230.65      7.67 o 
   4   3  11      152.37      156.37      8.64 o 
   5   3  11      228.80      216.65      7.24 o 
   6   3  11      170.55      168.64      5.99 o 
   7   3  11      141.33      143.39      7.26 o 
  -1   4  11       65.62       62.86      5.74 o 
   0   4  11      175.16      159.70      6.09 o 
   1   4  11      343.13      332.13     10.29 o 
   2   4  11      220.19      206.41      7.18 o 
   3   4  11      376.28      357.39     10.68 o 
   4   4  11      297.44      277.50      8.92 o 
   5   4  11      522.89      515.48     14.35 o 
   6   4  11      156.38      149.39      5.57 o 
   7   4  11      118.92      116.94      5.22 o 
  -1   5  11       66.04       64.59      3.11 o 
   0   5  11      269.02      261.06     11.31 o 
   1   5  11      227.56      222.69      7.67 o 
   2   5  11      158.76      161.14      9.05 o 
   3   5  11      346.13      326.00     10.06 o 
   4   5  11      668.52      648.13     17.80 o 
   5   5  11      657.45      663.84     18.11 o 
   6   5  11      420.32      429.13     17.13 o 
   7   5  11      237.90      224.45      8.76 o 
   8   5  11       77.13       77.09      2.79 o 
  -1   6  11       85.45       85.69      3.48 o 
   0   6  11      170.88      173.74      5.47 o 
   1   6  11       69.54       70.79      2.95 o 
   2   6  11      334.94      340.90      9.77 o 
   3   6  11      225.48      228.36      5.77 o 
   4   6  11      303.79      329.39      9.80 o 
   5   6  11      255.64      256.27      6.09 o 
   6   6  11      147.38      150.23      4.59 o 
   7   6  11      125.97      125.47      5.54 o 
   8   6  11       64.82       69.08      3.44 o 
   0   7  11       67.39       68.80      3.40 o 
   1   7  11       38.06       36.42      2.44 o 
   2   7  11      262.50      261.52      7.24 o 
   3   7  11      290.23      308.14      8.51 o 
   4   7  11      101.61      101.33      4.36 o 
   5   7  11       28.11       30.15      2.40 o 
   6   7  11        1.80        1.46      1.37 o 
   7   7  11       71.38       77.95      3.08 o 
   8   7  11      142.45      140.25      8.36 o 
   0   8  11      103.71       98.42      3.97 o 
   1   8  11      109.61      115.48      4.49 o 
   2   8  11       94.20       98.34      3.77 o 
   3   8  11      165.40      171.56      5.03 o 
   4   8  11      124.96      119.96      4.08 o 
   5   8  11        1.90        3.18      1.67 o 
   6   8  11       69.03       68.89      3.74 o 
   7   8  11      115.04      118.46      5.84 o 
   8   8  11       43.71       46.76      3.14 o 
   1   9  11      228.10      230.73      6.03 o 
   2   9  11      243.36      255.03     10.87 o 
   3   9  11       53.23       54.33      3.11 o 
   4   9  11      109.51      117.68      4.23 o 
   5   9  11       36.43       35.38      2.79 o 
   6   9  11      206.52      206.45      7.38 o 
   7   9  11       50.81       51.13      2.84 o 
   2  10  11      267.63      264.37      7.03 o 
   3  10  11       80.22       84.58      3.86 o 
   4  10  11       58.40       58.93      3.44 o 
   5  10  11      219.40      222.95      7.23 o 
   6  10  11      134.17      136.92      5.54 o 
   7  10  11       37.70       38.08      2.89 o 
   3  11  11       86.21       81.57      4.66 o 
   4  11  11       41.13       21.09     20.27 o 
   5  11  11      177.19      186.08     13.10 o 
   2   2  12      164.41      158.47      6.88 o 
   3   2  12      119.02      106.19      8.39 o 
   4   2  12       14.47       11.77      4.94 o 
   5   2  12      214.78      200.85      7.47 o 
   1   3  12      182.23      178.60      7.20 o 
   2   3  12       90.42       81.61      4.90 o 
   3   3  12      207.85      206.63     10.73 o 
   4   3  12      124.48      120.47      5.70 o 
   5   3  12      314.39      313.87     13.12 o 
   6   3  12      212.66      213.69      7.59 o 
   1   4  12      104.60      102.38      5.20 o 
   2   4  12       24.05       18.36      5.25 o 
   3   4  12       63.68       64.53      4.35 o 
   4   4  12      305.98      310.31     10.12 o 
   5   4  12      207.26      205.26      7.47 o 
   6   4  12       73.58       70.77      6.64 o 
   1   5  12        4.91        4.31      2.25 o 
   2   5  12      151.70      148.79      9.14 o 
   3   5  12      155.32      154.01      6.45 o 
   4   5  12      274.51      280.02      9.45 o 
   5   5  12      148.38      141.67      6.15 o 
   6   5  12      125.05      125.62      4.08 o 
   7   5  12      114.65      109.31      5.44 o 
   1   6  12       49.44       49.75      2.73 o 
   2   6  12      236.26      230.21      7.33 o 
   3   6  12      300.65      303.40      7.36 o 
   4   6  12      316.54      313.78      9.58 o 
   5   6  12      257.11      258.01      9.98 o 
   6   6  12      140.18      140.96      6.32 o 
   7   6  12       87.34       90.26      3.95 o 
   1   7  12      230.16      232.80      6.86 o 
   2   7  12      232.13      228.85      7.19 o 
   3   7  12      239.43      244.85      6.52 o 
   4   7  12      236.03      226.15      8.78 o 
   5   7  12      158.66      158.68      6.29 o 
   6   7  12      247.94      245.39      9.40 o 
   7   7  12      288.10      291.08     11.22 o 
   1   8  12      130.37      133.41      4.37 o 
   2   8  12      263.17      268.64     11.93 o 
   3   8  12      125.67      124.83      4.54 o 
   4   8  12       74.76       77.17      4.29 o 
   5   8  12       83.44       86.29      3.79 o 
   6   8  12      408.60      420.51     18.90 o 
   7   8  12      170.91      165.02      6.28 o 
   2   9  12       26.07       26.93      2.69 o 
   3   9  12       48.52       47.97      3.73 o 
   4   9  12       88.13       96.46      4.80 o 
   5   9  12      142.20      148.31      5.41 o 
   6   9  12       68.74       71.39      3.79 o 
   4  10  12      103.21      104.79      4.56 o 
   5  10  12       83.85       87.68      5.41 o 
   4   5  13      154.03      144.44      6.62 o 
   3   6  13       56.82       60.65      3.39 o 
   4   6  13       96.98       98.11      4.10 o 
   5   6  13      217.78      232.05      6.31 o 
   4   7  13      120.79      129.87      4.98 o 
   5   7  13      104.74      107.07      4.30 o 
                                                 
